# Supplementary material for: A Single-Cell Transcriptome Profiling of Anterior Kidney Leukocytes From Nile Tilapia (Oreochromis niloticus)
Source: Front Immunol. 2021 Dec 28;12:783196. doi: 10.3389/fimmu.2021.783196 (PMC8750066; doi:10.3389/fimmu.2021.783196)
Supplement: Supplementary file 2 [file Table_1.xlsx]

## Sheet: Supplementary Table 1
		Supplementary Table 1 The genes and gene IDs used to identify the total clusters
		Cell type	Gene	Gene ID
		B cell	Pax5	100699949
			CD79a	100698182
			CD79b	100706679
			IgM	106096470
			IgD	100709195
		T cell	TCRα	102081292
			CD3Z	100691934
			CD3D	102080392
			CD3E	100699580
			CD4-1	100709183
			CD4-2	100708912
			CD8a	100709685
			CD8b	100689918
			CD7	106098794
			CD28	100699099
			TCF7	100710520
		Macrophage	CD206	100710017
			Marco	100701862
			CD68	100707775
			CFP	100708418
		Granulocyte	MPX	100697942
			LCE	100699707
			NSF1	100692664
			NSF2	100711071
			PU1	100690463
			LCP1	100709081
			CEBP1	100707504
		Dendritic cell	CD74	100709634
			BATF3	100702723
			ZNF366	100704522
			ZBTB46	100702421

## Sheet: Supplementary Table 2
		Supplementary Table 2 The genes and gene IDs used to identify the granulocyte, macrophage and dendritic cell (DC) clusters
		Cell type	Gene	Gene ID
		Granulocyte	MPX	100697942
			CEBPA	100692663
			GATA2a	100705840
			GATA2b	100697130
			NCCRP1	100534473
			NSF1	100692664
			NSF2	100711071
			HCE1	100696428
			LCE	100699707
			MCL1b	100695229
			CD66	102080203
			CSF1R	100709907
			MPEG1	100697252
			SPI1b	100690463
			GATA2a	100705840
			GATA2b	100697130
			HDC	100712505
			FCER1G	106098611
		Macrophage	STAT1a	100696359
			TNFa	100697746
			IL-12a-1	100693748
			IL-12a-2	100701404
			IL-12b-1	100690857
			IL-12b-2	100706746
			Arginase-1	100706482
			Arginase 2	100700368
			Legumain	100697684
			IL-10	100694754
			MITF	100699256
			TCF3b	100708816
			CEBPA	100692663
			BACH1	100699573
			CREG1	102081996
			GATA6	100690968
			SPIC	100702561
			CCL20b	100702962
			CFB	100707990
			MFAP4	100705158
			IL-12p40	100690857
			IL-12p35	100701404
			IL-34	102079512
			CD209	102082159
			CSF1R	100709907
			CSF2Rb	100707437
		Dendritic cell	CD11c	100706614
			BATF3	100702723
			CD11b	100695195
			FcεRIg	106098611
			CD209	102082159
			CD80	109201568
			CD83	100694187
			CD86	100700434
			CD74	100709634
			BATF3	100702723
			ZNF366	100704522
			ZBTB46	100702421
			IL-12p40	100690857
			CSF1R	100709907
			CSF2Rb	100707437
			TLR3	100703629
			TLR5	100711546
			TLR9	100696189
			TLR22	100698624
			CXCR4	100703262
			CCR7	100692019

## Sheet: Supplementary Table 3
	Supplementary Table 3 Top 5 differentially expressed genes for each cluster in graunlocytes
	GeneID	GeneName	Cluster 0	Cluster 1	Cluster 2	Cluster 3	Cluster 4	Cluster 5	Cluster 6	Cluster 7	Symbol	Description	KEGG_A_class	KEGG_B_class	Pathway	K_ID	GO Component	GO Function	GO Process
	ncbi_102082760	TNFSF14	2.36517	0.116478	0.145904	0.639016	0.0736649	0.237431	0.638008	0.0407872	LOC102082760	tumor necrosis factor ligand superfamily member 14, transcript variant X2	Environmental Information Processing;Human Diseases;Environmental Information Processing	Signaling molecules and interaction;Infectious diseases;Signal transduction	ko04060//Cytokine-cytokine receptor interaction;ko05168//Herpes simplex infection;ko04064//NF-kappa B signaling pathway	K05477;K05477;K05477	GO:0044421//extracellular region part	GO:0032813//tumor necrosis factor receptor superfamily binding	GO:0002376//immune system process
	ncbi_109203201	LOC109203201	3.57866	1.6675	1.78177	17.7826	1.40242	0.534515	1.74108	1.2155	LOC109203201	uncharacterized LOC109203201	-	-	-	-	-	-	-
	ncbi_106098437	TIPE2	2.4436	0.310406	0.524081	0.238532	0.284416	0.435685	0.349152	0.60278	LOC106098437	tumor necrosis factor alpha-induced protein 2	-	-	-	-	-	-	-
	ncbi_109196533	CNFNb	3.79296	0.399311	0.934446	0.89411	0.195476	0.159557	0.686836	0.160377	LOC109196533	cornifelin homolog B	-	-	-	-	-	-	-
	ncbi_102076226	MICAL2	2.9662	0.381014	0.705429	0.678005	0.1451	0.300002	0.649841	0.80978	LOC102076226	MICAL-like protein 2, transcript variant X1	-	-	-	-	-	-	-
	ncbi_100694716	NMD3	0.13048	0.335489	0.0879284	0.0952584	0.0629865	0.526369	0.250284	0.316266	nmd3	NMD3 ribosome export adaptor	Genetic Information Processing;Genetic Information Processing	Translation;Translation	ko03013//RNA transport;ko03008//Ribosome biogenesis in eukaryotes	K07562;K07562	-	-	-
	ncbi_100695770	DHRS7b	0.109438	0.486382	0.282034	0.175481	0.401657	0.220915	0.194823	0.536184	dhrs7b	dehydrogenase/reductase 7B, transcript variant X4	-	-	-	-	-	GO:0003824//catalytic activity	GO:0044710//single-organism metabolic process
	ncbi_100711681	NOP16	0.212889	0.525133	0.163904	0.246092	0.0780233	0.903995	0.364909	0.397105	nop16	NOP16 nucleolar protein	-	-	-	-	-	-	-
	ncbi_100702399	AEED1	0.223015	0.468352	0.0719615	0.186973	0.149608	1.23649	0.254943	0.204334	LOC100702399	thioredoxin-like protein AAED1	-	-	-	-	-	-	-
	ncbi_100709387	PNO1	1.28736	3.3667	0.496294	2.78388	1.14942	8.65326	3.03109	2.19697	pno1	partner of NOB1 homolog	-	-	-	-	GO:0043231//intracellular membrane-bounded organelle;GO:0043232//intracellular non-membrane-bounded organelle	GO:0003676//nucleic acid binding	-
	ncbi_100709203	FOS	1.87425	0.773964	1.27229	24.2237	0.962295	1.90344	2.36077	0.834842	LOC100709203	proto-oncogene c-Fos	Human Diseases;Environmental Information Processing;Human Diseases;Human Diseases;Environmental Information Processing;Human Diseases;Cellular Processes;Organismal Systems;Organismal Systems;Human Diseases;Human Diseases;Human Diseases;Organismal Systems;Organismal Systems;Organismal Systems;Organismal Systems;Organismal Systems;Organismal Systems;Organismal Systems;Human Diseases;Human Diseases;…	Cancers;Signal transduction;Infectious diseases;Infectious diseases;Signal transduction;Infectious diseases;Cell growth and death;Endocrine system;Endocrine system;Cancers;Cardiovascular diseases;Infectious diseases;Endocrine system;Nervous system;Immune system;Development;Nervous system;Endocrine system;Environmental adaptation;Infectious diseases;Infectious diseases;Immune system;Signal transdu…	ko05200//Pathways in cancer;ko04010//MAPK signaling pathway;ko05166//HTLV-I infection;ko05168//Herpes simplex infection;ko04024//cAMP signaling pathway;ko05167//Kaposi sarcoma-associated herpesvirus infection;ko04210//Apoptosis;ko04921//Oxytocin signaling pathway;ko04928//Parathyroid hormone synthesis, secretion and action;ko05224//Breast cancer;ko05418//Fluid shear stress and atherosclerosis;ko0…	K04379;K04379;K04379;K04379;K04379;K04379;K04379;K04379;K04379;K04379;K04379;K04379;K04379;K04379;K04379;K04379;K04379;K04379;K04379;K04379;K04379;K04379;K04379;K04379;K04379;K04379;K04379;K04379;K04379;K04379;K04379;K04379;K04379;K04379;K04379	GO:0043234//protein complex	GO:0001071//nucleic acid binding transcription factor activity;GO:0043566//structure-specific DNA binding	GO:0006355//regulation of transcription, DNA-templated
	ncbi_100700496	ZC3h12d	0.461208	0.462264	0.306391	8.2825	0.224103	1.74825	2.16396	0.372954	zc3h12d	zinc finger CCCH-type containing 12D	-	-	-	-	-	-	-
	ncbi_102078696	MOG	0.212186	0.193859	0.114921	2.20141	0.147742	0.249405	0.435068	0.13091	LOC102078696	myelin-oligodendrocyte glycoprotein	-	-	-	-	-	-	-
	ncbi_109201942	LOC109201942	1.05527	1.20215	1.14286	10.8195	1.18254	2.16474	2.02305	0.578296	LOC109201942	uncharacterized LOC109201942	-	-	-	-	-	-	-
	ncbi_102077201	LOC102077201	2.78898	0.238948	0.55554	0.461121	0.286484	0.0955703	0.64203	0.33132	LOC102077201	uncharacterized LOC102077201	-	-	-	-	-	-	-
	ncbi_100709962	PDIA4	0.0229815	0.0184485	0.0340702	0.144226	0.771265	0.196422	0.0618713	0.0379064	pdia4	protein disulfide isomerase family A member 4	Genetic Information Processing;Organismal Systems;Human Diseases	Folding, sorting and degradation;Endocrine system;Infectious diseases	ko04141//Protein processing in endoplasmic reticulum;ko04918//Thyroid hormone synthesis;ko05110//Vibrio cholerae infection	K09582;K09582;K09582	GO:0044432//endoplasmic reticulum part	GO:0003824//catalytic activity	GO:0019725//cellular homeostasis;GO:0044267//cellular protein metabolic process
	ncbi_100710036	LOC100710036	0.0125697	0.0793633	0.0542158	0.170984	0.86827	0.085435	0.0794651	0.844783	LOC100710036	uncharacterized LOC100710036, transcript variant X1	-	-	-	-	-	-	-
	ncbi_100697107	PDIA6	0.0974952	0.0743745	0.104976	0.246945	1.28639	0.123541	0.0269532	0.100758	pdia6	protein disulfide isomerase family A member 6	Genetic Information Processing	Folding, sorting and degradation	ko04141//Protein processing in endoplasmic reticulum	K09584	-	GO:0003824//catalytic activity	GO:0019725//cellular homeostasis
	ncbi_100701980	CALR	0.0856051	0.0649776	0.105643	0.10908	1.09484	0.175448	0.0919977	0.105423	LOC100701980	calreticulin	Human Diseases;Human Diseases;Cellular Processes;Genetic Information Processing;Organismal Systems;Human Diseases	Infectious diseases;Infectious diseases;Transport and catabolism;Folding, sorting and degradation;Immune system;Infectious diseases	ko05166//HTLV-I infection;ko05163//Human cytomegalovirus infection;ko04145//Phagosome;ko04141//Protein processing in endoplasmic reticulum;ko04612//Antigen processing and presentation;ko05142//Chagas disease (American trypanosomiasis)	K08057;K08057;K08057;K08057;K08057;K08057	GO:0043231//intracellular membrane-bounded organelle	GO:0005515//protein binding	GO:0044267//cellular protein metabolic process
	ncbi_100700552	HSP90b1	0.0554844	0.0468092	0.0654993	0.354978	0.960102	0.228134	0.105191	0.174198	hsp90b1	heat shock protein 90 beta family member 1	Human Diseases;Environmental Information Processing;Genetic Information Processing;Human Diseases;Human Diseases;Organismal Systems;Organismal Systems;Organismal Systems	Cancers;Signal transduction;Folding, sorting and degradation;Cardiovascular diseases;Cancers;Endocrine system;Immune system;Endocrine system	ko05200//Pathways in cancer;ko04151//PI3K-Akt signaling pathway;ko04141//Protein processing in endoplasmic reticulum;ko05418//Fluid shear stress and atherosclerosis;ko05215//Prostate cancer;ko04915//Estrogen signaling pathway;ko04657//IL-17 signaling pathway;ko04918//Thyroid hormone synthesis	K09487;K09487;K09487;K09487;K09487;K09487;K09487;K09487	-	GO:0005515//protein binding	GO:0044267//cellular protein metabolic process;GO:0044707//single-multicellular organism process;GO:0050896//response to stimulus
	ncbi_100698182	CD79a	0.0022001	0.00193313	0.0120098	0.0616677	0.0129221	0.935102	0.0155047	0	cd79a	CD79a molecule	Organismal Systems;Human Diseases	Immune system;Immune diseases	ko04662//B cell receptor signaling pathway;ko05340//Primary immunodeficiency	K06506;K06506	-	-	-
	ncbi_100709586	PPRC1	0.00156575	0.00480377	0	0.00283852	0	0.220056	0.0261821	0.0217946	pprc1	peroxisome proliferator-activated receptor gamma, coactivator-related 1, transcript variant X2	-	-	-	-	-	GO:0097159//organic cyclic compound binding	-
	ncbi_100709195	LOC100709195	0.0180803	0.0612682	0.0502882	0.370063	0	2.90298	0	0.0202765	LOC100709195	uncharacterized LOC100709195, transcript variant X1	-	-	-	-	-	-	-
	ncbi_100709516	PTTG1IP	0.0212762	0.0192301	0.000974514	0.02117	0	0.512965	0.014463	0	LOC100709516	pituitary tumor-transforming gene 1 protein-interacting protein, transcript variant X1	-	-	-	-	-	-	GO:0048534//hematopoietic or lymphoid organ development
	ncbi_106096470	IgM	0.559004	0.368166	7.71112	10.3277	1.41591	81.67	0.825039	0.1	LOC106096470	immunoglobulin mu heavy chain-like, transcript variant X1	-	-	-	-	-	-	-
	ncbi_100699580	CD3E	0.000294055	0.00240011	0.00295576	0.00911311	0	0.0207249	0.800554	0	cd3e	CD3e molecule	Human Diseases;Human Diseases;Organismal Systems;Human Diseases;Organismal Systems;Organismal Systems;Organismal Systems;Human Diseases	Infectious diseases;Infectious diseases;Immune system;Infectious diseases;Immune system;Immune system;Immune system;Immune diseases	ko05166//HTLV-I infection;ko05162//Measles;ko04659//Th17 cell differentiation;ko05142//Chagas disease (American trypanosomiasis);ko04658//Th1 and Th2 cell differentiation;ko04660//T cell receptor signaling pathway;ko04640//Hematopoietic cell lineage;ko05340//Primary immunodeficiency	K06451;K06451;K06451;K06451;K06451;K06451;K06451;K06451	-	-	-
	ncbi_100701189	LOC100701189	0.00241147	0.00115657	0	0.00911311	0	0.00298659	0.422272	0	LOC100701189	uncharacterized LOC100701189	-	-	-	-	-	-	-
	ncbi_109204854	CXCL10	0.024748	0.0464553	0.0461986	0.308044	0.0243066	0.139129	10.5878	0.0244889	LOC109204854	C-X-C motif chemokine 10, transcript variant X1	Environmental Information Processing;Human Diseases;Organismal Systems;Organismal Systems;Environmental Information Processing;Organismal Systems;Organismal Systems;Organismal Systems	Signaling molecules and interaction;Infectious diseases;Immune system;Immune system;Signal transduction;Immune system;Immune system;Immune system	ko04060//Cytokine-cytokine receptor interaction;ko05164//Influenza A;ko04062//Chemokine signaling pathway;ko04620//Toll-like receptor signaling pathway;ko04668//TNF signaling pathway;ko04657//IL-17 signaling pathway;ko04622//RIG-I-like receptor signaling pathway;ko04623//Cytosolic DNA-sensing pathway	K12671;K12671;K12671;K12671;K12671;K12671;K12671;K12671	-	-	-
	ncbi_102083123	LOC102083123	0.00385693	0.00717562	0.00966531	0.333815	0.0199775	0.0827436	4.56516	0	LOC102083123	uncharacterized LOC102083123, transcript variant X1	-	-	-	-	-	-	-
	ncbi_100694118	GIMAP8	0.002453	0.00379369	0	0.066556	0	0.0035632	0.929317	0	LOC100694118	GTPase IMAP family member 8, transcript variant X2	-	-	-	-	-	-	-
	ncbi_100697628	CKS1b	0	0.00921149	0.00327231	0.0169292	0.00915989	0	0.00954785	0.640528	cks1b	CDC28 protein kinase regulatory subunit 1B	Human Diseases;Human Diseases	Cancers;Cancers	ko05200//Pathways in cancer;ko05222//Small cell lung cancer	K02219;K02219	-	GO:0019887//protein kinase regulator activity	GO:0001932//regulation of protein phosphorylation;GO:0044763//single-organism cellular process
	ncbi_100694226	MYBL2	0.00248442	0.00749523	0.00226445	0.0414977	0	0.0505879	0	0.62017	mybl2	MYB proto-oncogene like 2, transcript variant X1	-	-	-	-	-	GO:0001071//nucleic acid binding transcription factor activity;GO:0005488//binding	GO:0010468//regulation of gene expression;GO:0044763//single-organism cellular process
	ncbi_100534531	RAD51	0.00233267	0.00672189	0.00393559	0.05033	0	0.00859097	0.0166425	0.592658	rad51	RAD51 recombinase	Human Diseases;Human Diseases;Genetic Information Processing;Genetic Information Processing	Cancers;Cancers;Replication and repair;Replication and repair	ko05200//Pathways in cancer;ko05212//Pancreatic cancer;ko03460//Fanconi anemia pathway;ko03440//Homologous recombination	K04482;K04482;K04482;K04482	-	GO:0003677//DNA binding;GO:0032550//purine ribonucleoside binding;GO:0042623//ATPase activity, coupled	GO:0006259//DNA metabolic process;GO:0010033//response to organic substance;GO:0010038//response to metal ion
	ncbi_100695772	MIS12	0.00377088	0.00227694	0.010578	0.00217121	0	0.0393178	0.0166425	0.434112	mis12	MIS12, kinetochore complex component	-	-	-	-	-	-	-
	ncbi_100709669	TYMS	0.0235516	0.0340893	0.0348754	0.109435	0	0.123323	0.0808945	1.90116	tyms	thymidylate synthetase	Metabolism;Metabolism;Human Diseases;Metabolism	Global and overview maps;Nucleotide metabolism;Drug resistance;Metabolism of cofactors and vitamins	ko01100//Metabolic pathways;ko00240//Pyrimidine metabolism;ko01523//Antifolate resistance;ko00670//One carbon pool by folate	K00560;K00560;K00560;K00560	-	GO:0008168//methyltransferase activity	GO:0009177//pyrimidine deoxyribonucleoside monophosphate biosynthetic process;GO:0009888//tissue development

## Sheet: Supplementary Table 4
	Supplementary Table 4 Top 5 differentially expressed genes for each cluster in macrophages
	GeneID	GeneName	Cluster 0	Cluster 1	Cluster 2	Cluster 3	Symbol	Description	KEGG_A_class
	ncbi_100710567	HMOX	4.43093	0.88914	1.11394	2.22365	LOC100710567	heme oxygenase	Metabolism;Human Diseases;Human Diseases;Human Diseases;Human Diseases;Environmental Information Processing;Organismal Systems;Cellular Processes;Metabolism
	ncbi_100692609	ICOS L	0.333091	0.046127	0.174557	0.0531445	LOC100692609	ICOS ligand, transcript variant X1	Environmental Information Processing;Organismal Systems
	ncbi_100693028	HAVCR1	0.529555	0.15647	0.100549	0.205398	LOC100693028	hepatitis A virus cellular receptor 1 homolog	-
	ncbi_100699978	LOC100699978	3.42548	0.774519	1.38957	0.697239	LOC100699978	uncharacterized LOC100699978	-
	ncbi_102075609	LOC102075609	0.991442	0.109541	0.543903	0.412702	LOC102075609	uncharacterized LOC102075609	Environmental Information Processing
	ncbi_100703685	JUN	0.252948	4.66509	1.40544	1.07943	LOC100703685	transcription factor AP-1	Human Diseases;Environmental Information Processing;Human Diseases;Human Diseases;Human Diseases;Cellular Processes;Human Diseases;Environmental Information Processing;Human Diseases;Human Diseases;Organismal Systems;Cellular Processes;Cellular Processes;Organismal Systems;Human Diseases;Human Diseases;Human Diseases;Human Diseases;Human Diseases;Organismal Systems;Environmental Information Proce…
	ncbi_100689989	MYC	0.0420945	0.52264	0.128878	0.117515	myc	MYC proto-oncogene, bHLH transcription factor, transcript variant X2	Human Diseases;Environmental Information Processing;Environmental Information Processing;Human Diseases;Human Diseases;Human Diseases;Human Diseases;Human Diseases;Human Diseases;Cellular Processes;Human Diseases;Environmental Information Processing;Human Diseases;Human Diseases;Human Diseases;Environmental Information Processing;Human Diseases;Cellular Processes;Environmental Information Process…
	ncbi_100709203	FOS	2.41982	22.7761	8.06118	4.96636	LOC100709203	proto-oncogene c-Fos	Human Diseases;Environmental Information Processing;Human Diseases;Human Diseases;Environmental Information Processing;Human Diseases;Cellular Processes;Organismal Systems;Organismal Systems;Human Diseases;Human Diseases;Human Diseases;Organismal Systems;Organismal Systems;Organismal Systems;Organismal Systems;Organismal Systems;Organismal Systems;Organismal Systems;Human Diseases;Human Diseases;…
	ncbi_100709304	PLK3	0.259836	1.30474	0.274875	0.408388	plk3	polo like kinase 3	Human Diseases;Environmental Information Processing;Organismal Systems
	ncbi_102082391	LOC102082391	0.168374	0.885788	0.225909	0.293528	LOC102082391	uncharacterized LOC102082391	-
	ncbi_100699570	PRM1	0.00199792	0.00313462	0.504036	0.0233529	LOC100699570	ribonucleoside-diphosphate reductase subunit M2, transcript variant X1	Metabolism;Metabolism;Metabolism;Metabolism;Cellular Processes;Metabolism
	ncbi_100700310	TK1	0	0.00582694	0.527315	0.0350293	tk1	thymidine kinase 1	Metabolism;Metabolism;Metabolism
	ncbi_100697691	HAUS1	0.00143048	0.00311013	0.208504	0	haus1	HAUS augmin like complex subunit 1	-
	ncbi_100710536	DCK	0.00401527	0.0221355	1.49205	0.0642013	LOC100710536	deoxycytidine kinase	Metabolism;Metabolism;Metabolism
	ncbi_100701754	RAD51ap1	0.00267685	0	0.305572	0.0233529	rad51ap1	RAD51 associated protein 1, transcript variant X1	-
	ncbi_106098356	ITGAM	0	0	0	0.818751	LOC106098356	integrin alpha-M	Cellular Processes;Human Diseases;Organismal Systems
	ncbi_100699084	RGS8	0	0	0	0.568628	LOC100699084	regulator of G-protein signaling 8, transcript variant X1	-
	ncbi_100702409	SALL1	0	0	0	0.264923	sall1	spalt like transcription factor 1, transcript variant X1	-
	ncbi_112846911	SHISA4	0	0	0	0.18413	LOC112846911	protein shisa-4-like	Cellular Processes
	ncbi_112847935	LOC112847935	0	0	0	0.230659	LOC112847935	uncharacterized LOC112847935	-

## Sheet: Supplementary Table 5
	Supplementary Table 5 Top 5 differentially expressed genes for each cluster in DCs
	GeneID	GeneName	Cluster 0	Cluster 1	Cluster 2	Symbol	Description	KEGG_A_class	KEGG_B_class	Pathway	K_ID	GO Component	GO Function	GO Process
	ncbi_106099003	CD16b	6.51121	0.138739	0	LOC106099003	low affinity immunoglobulin gamma Fc region receptor III-B	Human Diseases;Cellular Processes;Human Diseases;Human Diseases;Organismal Systems;Organismal Systems;Organismal Systems;Human Diseases;Human Diseases;Human Diseases	Infectious diseases;Transport and catabolism;Cancers;Immune diseases;Development;Immune system;Immune system;Infectious diseases;Cancers;Infectious diseases	ko05152//Tuberculosis;ko04145//Phagosome;ko05202//Transcriptional misregulation in cancers;ko05322//Systemic lupus erythematosus;ko04380//Osteoclast differentiation;ko04666//Fc gamma R-mediated phagocytosis;ko04640//Hematopoietic cell lineage;ko05150//Staphylococcus aureus infection;ko05221//Acute myeloid leukemia;ko05140//Leishmaniasis	K06498;K06498;K06498;K06498;K06498;K06498;K06498;K06498;K06498;K06498	-	-	-
	ncbi_102077931	LOC102077931	0.273182	0.00745508	0	LOC102077931	uncharacterized LOC102077931	-	-	-	-	-	-	-
	ncbi_100703844	CHCHD10	0.29697	0.00977028	0	LOC100703844	coiled-coil-helix-coiled-coil-helix domain-containing protein 10, mitochondrial	-	-	-	-	-	-	-
	ncbi_100695290	CRIP2	1.57774	0.0320633	0.0533404	LOC100695290	cysteine-rich protein 2	-	-	-	-	-	GO:0043169//cation binding	-
	ncbi_100704593	PRDX3	1.19737	0.0149102	0.0818242	prdx3	peroxiredoxin 3	Cellular Processes	Cell growth and death	ko04214//Apoptosis - fly	K03386	-	GO:0003824//catalytic activity;GO:0016209//antioxidant activity	GO:0044710//single-organism metabolic process
	ncbi_109204802	HEPACAM	0	3.10878	0	LOC109204802	hepatocyte cell adhesion molecule-like	-	-	-	-	-	-	-
	ncbi_100693296	HAVRC1	0	2.05496	0	LOC100693296	hepatitis A virus cellular receptor 1 homolog	-	-	-	-	-	-	-
	ncbi_100710862	DAAM1	0	0.995056	0	daam1	dishevelled associated activator of morphogenesis 1, transcript variant X1	Environmental Information Processing	Signal transduction	ko04310//Wnt signaling pathway	K04512	-	GO:0017016//Ras GTPase binding	GO:0002009//morphogenesis of an epithelium;GO:0007010//cytoskeleton organization
	ncbi_102082790	LOC102082790	0	1.02974	0	LOC102082790	uncharacterized LOC102082790	-	-	-	-	-	-	-
	ncbi_102083316	CD300lb	0	0.975049	0	LOC102083316	CMRF35-like molecule 7, transcript variant X1	-	-	-	-	-	-	-
	ncbi_100706124	PLAC8l1	0	0	0.648543	plac8l1	PLAC8 like 1, transcript variant X2	-	-	-	-	-	-	-
	ncbi_102075943	ART	0	0	1.32158	LOC102075943	ecto-ADP-ribosyltransferase 4, transcript variant X1	-	-	-	-	-	-	GO:0006486//protein glycosylation
	ncbi_102081226	ITPRID1	0.0113163	0.0131389	0.855504	itprid1	ITPR interacting domain containing 1, transcript variant X2	-	-	-	-	-	-	-
	ncbi_100709202	BVES	0.0250479	0	1.24136	bves	blood vessel epicardial substance	-	-	-	-	GO:0031224//intrinsic component of membrane;GO:0043296//apical junction complex;GO:0044459//plasma membrane part	-	GO:0000904//cell morphogenesis involved in differentiation;GO:0001919//regulation of receptor recycling;GO:0002011//morphogenesis of an epithelial sheet;GO:0006810//transport;GO:0007043//cell-cell junction assembly;GO:0016337//single organismal cell-cell adhesion;GO:0022604//regulation of cell morphogenesis;GO:0033561//regulation of water loss via skin;GO:0040012//regulation of locomotion
	ncbi_102079701	LOC102079701	0.0332645	0	1.5794	LOC102079701	uncharacterized LOC102079701	-	-	-	-	-	-	-

## Sheet: Supplementary Table 6
	Supplemental Table 6 The top 3 most significant GO terms within biological process (BP) category for cluster 1 in DCs
	GO ID	Description	Cluster_1 (257)	All (7719)	pvalue	p_adjust	Genes
	GO:0002376	immune system process	32	315	1.26e-08	1.02e-05	ncbi_100534578(LOC100534578);ncbi_100689711(LOC100689711);ncbi_100690107(runx3);ncbi_100690329(batf);ncbi_100690463(spi1);ncbi_100691933(LOC100691933);ncbi_100692238(LOC100692238);ncbi_100693282(LOC100693282);ncbi_100695019(LOC100695019);ncbi_100695333(LOC100695333);ncbi_100696335(LOC100696335);ncbi_100700187(LOC100700187);ncbi_100700630(LOC100700630);ncbi_100701242(LOC100701242);ncbi_100701693(L…
	GO:0019222	regulation of metabolic process	72	1196	1.39e-07	5.62e-05	ncbi_100690070(LOC100690070);ncbi_100690107(runx3);ncbi_100690329(batf);ncbi_100690463(spi1);ncbi_100690603(LOC100690603);ncbi_100690706(rara);ncbi_100690907(bhlhe40);ncbi_100690922(arhgap26);ncbi_100691647(pik3r1);ncbi_100692441(LOC100692441);ncbi_100692602(stat3);ncbi_100692787(LOC100692787);ncbi_100693339(fosl1);ncbi_100693620(LOC100693620);ncbi_100693779(snd1);ncbi_100693783(fosl2);ncbi_10069…
	GO:0035556	intracellular signal transduction	25	287	9.17e-06	0.00247906	ncbi_100690329(batf);ncbi_100690384(rab35);ncbi_100690603(LOC100690603);ncbi_100691790(rab5c);ncbi_100692455(rab32);ncbi_100692602(stat3);ncbi_100694858(LOC100694858);ncbi_100695956(gna12);ncbi_100698501(LOC100698501);ncbi_100698667(LOC100698667);ncbi_100699786(LOC100699786);ncbi_100699836(LOC100699836);ncbi_100703328(LOC100703328);ncbi_100703836(LOC100703836);ncbi_100704590(LOC100704590);ncbi_10…

## Sheet: Supplementary Table 7
	Supplementary Table 7 The genes and gene IDs used to identify the B cell subsets
	Gene	Gene ID
	RAG1	100706453
	RAG2	100703785
	E2A	100709994
	IKZF1	100705571
	EBF1	100696184
	Pax5	100699949
	Blimp-1	100706221
	XBP1	100695162
	CD40	100703947

## Sheet: Supplementary Table 8
	Supplementary Table 8 The top five most significant specific genes for each B cell subset
	Target_Cluster	Gene ID	Gene Name	Target_Cluster_mean	Other_Cluster_mean	Log2FC	Pvalue	Qvalue	Symbol	Description
	(im)mat. B	ncbi_100701629	LOC100701629	3.14794	0.276286	3.51018	8.43818e-71	3.22727e-66	LOC100701629	uncharacterized LOC100701629	-	-	-	-	-	-	-
	(im)mat. B	ncbi_100703633	KSR1	9.61888	0.988859	3.28203	2.83085e-272	1.08269e-267	LOC100703633	kinase suppressor of Ras 1, transcript variant X2	Human Diseases;Environmental Information Processing;Organismal Systems	Infectious diseases;Signal transduction;Immune system	ko05152//Tuberculosis;ko04014//Ras signaling pathway;ko04625//C-type lectin receptor signaling pathway	K14958;K14958;K14958	-	-	-
	(im)mat. B	ncbi_100698581	PLK2	6.61518	0.819833	3.01238	2.01987e-179	7.72521e-175	plk2	polo like kinase 2, transcript variant X2	Environmental Information Processing	Signal transduction	ko04068//FoxO signaling pathway	K08861	-	GO:0004672//protein kinase activity;GO:0032550//purine ribonucleoside binding	GO:0006464//cellular protein modification process;GO:0006796//phosphate-containing compound metabolic process
	(im)mat. B	ncbi_100701203	PIGR	3.57832	0.443611	3.01192	2.36911e-135	9.06089e-131	LOC100701203	polymeric immunoglobulin receptor, transcript variant X1	-	-	-	-	-	-	-
	(im)mat. B	ncbi_100700209	CXCR5	1.63662	0.213609	2.93768	1.1459e-55	4.38261e-51	cxcr5	C-X-C motif chemokine receptor 5, transcript variant X5	Environmental Information Processing;Organismal Systems	Signaling molecules and interaction;Immune system	ko04060//Cytokine-cytokine receptor interaction;ko04062//Chemokine signaling pathway	K04190;K04190	GO:0016020//membrane	GO:0004950//chemokine receptor activity	GO:0002376//immune system process;GO:0007166//cell surface receptor signaling pathway;GO:0042221//response to chemical
	pro/pre B	ncbi_100692318	LOC100692318	11.1118	0.0504131	7.78408	3.64087e-134	1.39249e-129	LOC100692318	uncharacterized LOC100692318	-	-	-	-	-	-	-
	pro/pre B	ncbi_100709504	GFI1	3.71412	0.0484846	6.25935	3.09985e-136	1.18557e-131	LOC100709504	zinc finger protein Gfi-1, transcript variant X1	-	-	-	-	-	-	-
	pro/pre B	ncbi_100702154	Ig lambda-1 L	5.53169	0.109925	5.65313	3.97765e-237	1.52129e-232	LOC100702154	immunoglobulin lambda-1 light chain, transcript variant X1	-	-	-	-	-	-	-
	pro/pre B	ncbi_100700704	PCLAF	2.58476	0.0538417	5.58516	2.96788e-181	1.13509e-176	pclaf	PCNA clamp associated factor	-	-	-	-	-	-	-
	pro/pre B	ncbi_100693699	H2AX	7.04212	0.192721	5.19142	2.3788e-201	9.09795e-197	LOC100693699	histone H2AX	Human Diseases;Cellular Processes;Human Diseases	Immune diseases;Cell growth and death;Substance dependence	ko05322//Systemic lupus erythematosus;ko04217//Necroptosis;ko05034//Alcoholism	K11251;K11251;K11251	GO:0043231//intracellular membrane-bounded organelle;GO:0043232//intracellular non-membrane-bounded organelle	GO:0003676//nucleic acid binding;GO:0046983//protein dimerization activity	GO:0033554//cellular response to stress
	act. B/PB	ncbi_100693769	DSCAMB	0.509147	0.000739193	9.42792	5.94222e-194	2.27266e-189	LOC100693769	Down syndrome cell adhesion molecule, transcript variant X2	-	-	-	-	-	-	-
	act. B/PB	ncbi_102079908	LOC102079908	0.806109	0.00199578	8.65788	3.95948e-212	1.51434e-207	LOC102079908	uncharacterized LOC102079908	-	-	-	-	-	-	-
	act. B/PB	ncbi_100699084	RGS8	0.485983	0.00131019	8.53499	1.74006e-145	6.65503e-141	LOC100699084	regulator of G-protein signaling 8, transcript variant X1	-	-	-	-	-	-	-
	act. B/PB	ncbi_106098174	GzmK	1.5235	0.00416561	8.51465	5.0829e-204	1.94401e-199	LOC106098174	granzyme K-like	-	-	-	-	-	-	-
	act. B/PB	ncbi_106098629	CEACAM6	0.524515	0.00175464	8.22367	3.51829e-162	1.34561e-157	LOC106098629	carcinoembryonic antigen-related cell adhesion molecule 6, transcript variant X1	-	-	-	-	-	-	-
	PC	ncbi_109201772	Ig lambda-1 L	56.5699	0.301407	7.55218	1.36169e-26	5.20794e-22	LOC109201772	immunoglobulin lambda-1 light chain-like, transcript variant X1	-	-	-	-	-	-	-
	PC	ncbi_100706346	VKORC1	0.71049	0.0059859	6.8911	4.05037e-164	1.54911e-159	LOC100706346	vitamin K epoxide reductase complex subunit 1	Metabolism	Metabolism of cofactors and vitamins	ko00130//Ubiquinone and other terpenoid-quinone biosynthesis	K05357	-	-	-
	PC	ncbi_100699527	CNYP1	4.45654	0.0407314	6.77364	0	0	LOC100699527	protein canopy-1, transcript variant X2	-	-	-	-	-	-	GO:0007169//transmembrane receptor protein tyrosine kinase signaling pathway;GO:0009855//determination of bilateral symmetry;GO:0009966//regulation of signal transduction
	PC	ncbi_100694995	RASD1	1.43427	0.0173257	6.37125	4.17056e-144	1.59507e-139	rasd1	ras related dexamethasone induced 1	Human Diseases;Organismal Systems	Endocrine and metabolic diseases;Environmental adaptation	ko04934//Cushing syndrome;ko04713//Circadian entrainment	K07843;K07843	-	-	-
	PC	ncbi_106096470	IgM	2503.66	40.1975	5.96079	1.17765e-159	4.50403e-155	LOC106096470	immunoglobulin mu heavy chain-like, transcript variant X1	-	-	-	-	-	-	-

## Sheet: Supplementary Table 9
	Supplementary Table 9 The top 10 most significant GO terms within BP category for each B cell subset
	B Cell subset	GO ID	Description	Cluster_03_prepro268 (437)	All (7719)	pvalue	p_adjust	Genes
	pro/pre B	GO:0034622	cellular macromolecular complex assembly	35	100	2.18795e-19	2.75244e-16	ncbi_100690532(capzb);ncbi_100691071(vamp3);ncbi_100691280(LOC100691280);ncbi_100691772(LOC100691772);ncbi_100693218(luc7l);ncbi_100694488(eif3g);ncbi_100694535(LOC100694535);ncbi_100696072(LOC100696072);ncbi_100696600(LOC100696600);ncbi_100696644(luc7l3);ncbi_100696996(capza2);ncbi_100697387(LOC100697387);ncbi_100699229(LOC100699229);ncbi_100699436(arpc2);ncbi_100699618(capg);ncbi_100700113(LOC1…
		GO:0034641	cellular nitrogen compound metabolic process	119	948	1.91871e-18	1.20687e-15	ncbi_100689715(LOC100689715);ncbi_100689916(kars);ncbi_100690105(atp5f1e);ncbi_100690373(syf2);ncbi_100690477(taf12);ncbi_100690903(LOC100690903);ncbi_100690907(bhlhe40);ncbi_100690965(gtf2a2);ncbi_100691156(top2a);ncbi_100691174(cdc42);ncbi_100691280(LOC100691280);ncbi_100691530(eif3i);ncbi_100691629(calm1);ncbi_100691704(lsm7);ncbi_100691772(LOC100691772);ncbi_100691820(rpa2);ncbi_100691954(rna…
		GO:0043933	macromolecular complex subunit organization	60	305	3.23408e-18	1.35616e-15	ncbi_100690532(capzb);ncbi_100691071(vamp3);ncbi_100691174(cdc42);ncbi_100691280(LOC100691280);ncbi_100691336(LOC100691336);ncbi_100691722(LOC100691722);ncbi_100691772(LOC100691772);ncbi_100691799(LOC100691799);ncbi_100692216(LOC100692216);ncbi_100692616(cfl1);ncbi_100693218(luc7l);ncbi_100694326(mcts1);ncbi_100694488(eif3g);ncbi_100694535(LOC100694535);ncbi_100696072(LOC100696072);ncbi_100696600…
		GO:0006996	organelle organization	68	399	4.31441e-17	1.35688e-14	ncbi_100689853(ppp1cc);ncbi_100690532(capzb);ncbi_100691174(cdc42);ncbi_100691280(LOC100691280);ncbi_100691336(LOC100691336);ncbi_100691722(LOC100691722);ncbi_100691772(LOC100691772);ncbi_100691799(LOC100691799);ncbi_100692216(LOC100692216);ncbi_100692616(cfl1);ncbi_100693440(cbfb);ncbi_100693703(mcm2);ncbi_100693729(smc4);ncbi_100694535(LOC100694535);ncbi_100694749(kras);ncbi_100694823(ubl5);ncb…
		GO:0015992	proton transport	22	46	4.88545e-16	1.22918e-13	ncbi_100692587(LOC100692587);ncbi_100692674(LOC100692674);ncbi_100693141(LOC100693141);ncbi_100695052(LOC100695052);ncbi_100695760(LOC100695760);ncbi_100695831(LOC100695831);ncbi_100696786(LOC100696786);ncbi_100697423(LOC100697423);ncbi_100698005(LOC100698005);ncbi_100698942(atp5mc3);ncbi_100700806(LOC100700806);ncbi_100701956(LOC100701956);ncbi_100702099(LOC100702099);ncbi_100703964(LOC100703964…
		GO:0006807	nitrogen compound metabolic process	120	1039	1.04923e-15	1.89571e-13	ncbi_100689715(LOC100689715);ncbi_100689916(kars);ncbi_100690105(atp5f1e);ncbi_100690373(syf2);ncbi_100690477(taf12);ncbi_100690903(LOC100690903);ncbi_100690907(bhlhe40);ncbi_100690965(gtf2a2);ncbi_100691156(top2a);ncbi_100691174(cdc42);ncbi_100691280(LOC100691280);ncbi_100691530(eif3i);ncbi_100691629(calm1);ncbi_100691704(lsm7);ncbi_100691772(LOC100691772);ncbi_100691820(rpa2);ncbi_100691954(rna…
		GO:0006139	nucleobase-containing compound metabolic process	104	836	1.05485e-15	1.89571e-13	ncbi_100689715(LOC100689715);ncbi_100689916(kars);ncbi_100690105(atp5f1e);ncbi_100690373(syf2);ncbi_100690477(taf12);ncbi_100690903(LOC100690903);ncbi_100690907(bhlhe40);ncbi_100690965(gtf2a2);ncbi_100691156(top2a);ncbi_100691174(cdc42);ncbi_100691280(LOC100691280);ncbi_100691629(calm1);ncbi_100691704(lsm7);ncbi_100691772(LOC100691772);ncbi_100691820(rpa2);ncbi_100691954(rnasek);ncbi_100692045(LO…
		GO:0006818	hydrogen transport	23	54	2.50312e-15	3.93616e-13	ncbi_100692587(LOC100692587);ncbi_100692674(LOC100692674);ncbi_100693141(LOC100693141);ncbi_100695052(LOC100695052);ncbi_100695760(LOC100695760);ncbi_100695831(LOC100695831);ncbi_100696786(LOC100696786);ncbi_100697423(LOC100697423);ncbi_100698005(LOC100698005);ncbi_100698942(atp5mc3);ncbi_100700806(LOC100700806);ncbi_100701956(LOC100701956);ncbi_100702099(LOC100702099);ncbi_100703964(LOC100703964…
		GO:0006091	generation of precursor metabolites and energy	17	30	2.82025e-14	3.94209e-12	ncbi_100691549(ndufa7);ncbi_100692759(ndufb3);ncbi_100694882(ndufs4);ncbi_100698005(LOC100698005);ncbi_100698436(ndufa5);ncbi_100698621(LOC100698621);ncbi_100702223(ubb);ncbi_100705487(LOC100705487);ncbi_100706528(LOC100706528);ncbi_100708544(LOC100708544);ncbi_100710691(gng5);ncbi_8677312(ND2);ncbi_8677313(COX1);ncbi_8677314(COX2);ncbi_8677317(COX3);ncbi_8677320(ND4);ncbi_8677323(CYTB)
		GO:0016043	cellular component organization	91	717	3.15655e-14	3.97093e-12	ncbi_100689853(ppp1cc);ncbi_100690532(capzb);ncbi_100691071(vamp3);ncbi_100691174(cdc42);ncbi_100691280(LOC100691280);ncbi_100691336(LOC100691336);ncbi_100691722(LOC100691722);ncbi_100691772(LOC100691772);ncbi_100691799(LOC100691799);ncbi_100692216(LOC100692216);ncbi_100692616(cfl1);ncbi_100693218(luc7l);ncbi_100693440(cbfb);ncbi_100693703(mcm2);ncbi_100693729(smc4);ncbi_100693900(LOC100693900);n…
	B Cell subset	GO ID	Description	Cluster_03_im_mat04 (123)	All (7719)	pvalue	p_adjust	Genes
	(im)mat. B	GO:0010467	gene expression	75	1180	2.07278e-31	1.44058e-28	ncbi_100534436(rpl32);ncbi_100534449(rpl14);ncbi_100534480(LOC100534480);ncbi_100534549(rpl18);ncbi_100690034(rps3a);ncbi_100690460(LOC100690460);ncbi_100690706(rara);ncbi_100691103(rpl36);ncbi_100691205(rps5);ncbi_100691806(LOC100691806);ncbi_100692069(rplp1);ncbi_100692256(rpl39);ncbi_100692490(rpl37a);ncbi_100693356(rps8);ncbi_100693457(rps2);ncbi_100693620(LOC100693620);ncbi_100693920(LOC1006…
		GO:0044764	multi-organism cellular process	11	21	3.29681e-15	1.14564e-12	ncbi_100692256(rpl39);ncbi_100692490(rpl37a);ncbi_100695380(LOC100695380);ncbi_100695843(uba52);ncbi_100696027(LOC100696027);ncbi_100696222(rps14);ncbi_100696499(rps28);ncbi_100697017(rps27a);ncbi_100701640(rpl23);ncbi_100711498(rpl38);ncbi_106098935(rpl29)
		GO:0016032	viral process	10	17	1.29098e-14	2.99078e-12	ncbi_100692256(rpl39);ncbi_100692490(rpl37a);ncbi_100695843(uba52);ncbi_100696027(LOC100696027);ncbi_100696222(rps14);ncbi_100696499(rps28);ncbi_100697017(rps27a);ncbi_100701640(rpl23);ncbi_100711498(rpl38);ncbi_106098935(rpl29)
		GO:0006613	cotranslational protein targeting to membrane	10	18	2.866e-14	4.97968e-12	ncbi_100692256(rpl39);ncbi_100692490(rpl37a);ncbi_100695843(uba52);ncbi_100696027(LOC100696027);ncbi_100696222(rps14);ncbi_100696499(rps28);ncbi_100697017(rps27a);ncbi_100701640(rpl23);ncbi_100711498(rpl38);ncbi_106098935(rpl29)
		GO:0006612	protein targeting to membrane	10	19	5.96982e-14	8.29806e-12	ncbi_100692256(rpl39);ncbi_100692490(rpl37a);ncbi_100695843(uba52);ncbi_100696027(LOC100696027);ncbi_100696222(rps14);ncbi_100696499(rps28);ncbi_100697017(rps27a);ncbi_100701640(rpl23);ncbi_100711498(rpl38);ncbi_106098935(rpl29)
		GO:0044403	symbiosis, encompassing mutualism through parasitism	10	24	1.18521e-12	1.17674e-10	ncbi_100692256(rpl39);ncbi_100692490(rpl37a);ncbi_100695843(uba52);ncbi_100696027(LOC100696027);ncbi_100696222(rps14);ncbi_100696499(rps28);ncbi_100697017(rps27a);ncbi_100701640(rpl23);ncbi_100711498(rpl38);ncbi_106098935(rpl29)
		GO:0044419	interspecies interaction between organisms	10	24	1.18521e-12	1.17674e-10	ncbi_100692256(rpl39);ncbi_100692490(rpl37a);ncbi_100695843(uba52);ncbi_100696027(LOC100696027);ncbi_100696222(rps14);ncbi_100696499(rps28);ncbi_100697017(rps27a);ncbi_100701640(rpl23);ncbi_100711498(rpl38);ncbi_106098935(rpl29)
		GO:0090150	establishment of protein localization to membrane	10	27	4.89702e-12	4.25429e-10	ncbi_100692256(rpl39);ncbi_100692490(rpl37a);ncbi_100695843(uba52);ncbi_100696027(LOC100696027);ncbi_100696222(rps14);ncbi_100696499(rps28);ncbi_100697017(rps27a);ncbi_100701640(rpl23);ncbi_100711498(rpl38);ncbi_106098935(rpl29)
		GO:0043170	macromolecule metabolic process	83	2912	1.55851e-11	1.20351e-09	ncbi_100534436(rpl32);ncbi_100534449(rpl14);ncbi_100534480(LOC100534480);ncbi_100534549(rpl18);ncbi_100690034(rps3a);ncbi_100690460(LOC100690460);ncbi_100690706(rara);ncbi_100691103(rpl36);ncbi_100691205(rps5);ncbi_100691806(LOC100691806);ncbi_100692069(rplp1);ncbi_100692256(rpl39);ncbi_100692490(rpl37a);ncbi_100693356(rps8);ncbi_100693457(rps2);ncbi_100693620(LOC100693620);ncbi_100693920(LOC1006…
		GO:0072657	protein localization to membrane	10	32	3.50179e-11	2.43374e-09	ncbi_100692256(rpl39);ncbi_100692490(rpl37a);ncbi_100695843(uba52);ncbi_100696027(LOC100696027);ncbi_100696222(rps14);ncbi_100696499(rps28);ncbi_100697017(rps27a);ncbi_100701640(rpl23);ncbi_100711498(rpl38);ncbi_106098935(rpl29)
	B Cell subset	GO ID	Description	Cluster_03_pb35 (479)	All (7719)	pvalue	p_adjust	Genes
	act. B/PB	GO:0015992	proton transport	22	46	3.3809e-15	4.20584e-12	ncbi_100692587(LOC100692587);ncbi_100692674(LOC100692674);ncbi_100693062(LOC100693062);ncbi_100693141(LOC100693141);ncbi_100695052(LOC100695052);ncbi_100697947(chp1);ncbi_100698005(LOC100698005);ncbi_100698400(LOC100698400);ncbi_100698942(atp5mc3);ncbi_100700431(LOC100700431);ncbi_100700806(LOC100700806);ncbi_100700971(LOC100700971);ncbi_100701956(LOC100701956);ncbi_100702099(LOC100702099);ncbi_1…
		GO:0006818	hydrogen transport	23	54	1.83478e-14	1.14123e-11	ncbi_100692587(LOC100692587);ncbi_100692674(LOC100692674);ncbi_100693062(LOC100693062);ncbi_100693141(LOC100693141);ncbi_100695052(LOC100695052);ncbi_100697947(chp1);ncbi_100698005(LOC100698005);ncbi_100698400(LOC100698400);ncbi_100698942(atp5mc3);ncbi_100700431(LOC100700431);ncbi_100700806(LOC100700806);ncbi_100700971(LOC100700971);ncbi_100701956(LOC100701956);ncbi_100702099(LOC100702099);ncbi_1…
		GO:0044710	single-organism metabolic process	134	1196	4.06547e-13	1.68582e-10	ncbi_100534427(LOC100534427);ncbi_100534483(LOC100534483);ncbi_100534535(hk1);ncbi_100534540(tpi);ncbi_100534541(pgam1);ncbi_100689872(setd2);ncbi_100689951(LOC100689951);ncbi_100690032(LOC100690032);ncbi_100690403(LOC100690403);ncbi_100690450(glrx);ncbi_100690661(idh1);ncbi_100690676(LOC100690676);ncbi_100690837(LOC100690837);ncbi_100690903(LOC100690903);ncbi_100690935(LOC100690935);ncbi_1006911…
		GO:0044281	small molecule metabolic process	69	464	3.23132e-12	1.00494e-09	ncbi_100534535(hk1);ncbi_100534540(tpi);ncbi_100534541(pgam1);ncbi_100689951(LOC100689951);ncbi_100690403(LOC100690403);ncbi_100690661(idh1);ncbi_100690676(LOC100690676);ncbi_100690903(LOC100690903);ncbi_100690935(LOC100690935);ncbi_100691260(gapdhs);ncbi_100691881(atp5pd);ncbi_100692108(LOC100692108);ncbi_100692211(pfkfb3);ncbi_100692587(LOC100692587);ncbi_100693141(LOC100693141);ncbi_100693418(…
		GO:0008154	actin polymerization or depolymerization	19	45	4.39459e-12	1.09338e-09	ncbi_100690532(capzb);ncbi_100691336(LOC100691336);ncbi_100692616(cfl1);ncbi_100694535(LOC100694535);ncbi_100695691(LOC100695691);ncbi_100696600(LOC100696600);ncbi_100696996(capza2);ncbi_100699229(LOC100699229);ncbi_100699436(arpc2);ncbi_100699618(capg);ncbi_100700393(LOC100700393);ncbi_100702585(tmsb4x);ncbi_100702706(LOC100702706);ncbi_100702953(LOC100702953);ncbi_100707710(twf1);ncbi_100707933…
		GO:0007015	actin filament organization	21	58	1.12627e-11	2.33513e-09	ncbi_100690532(capzb);ncbi_100691174(cdc42);ncbi_100691336(LOC100691336);ncbi_100691610(vasp);ncbi_100692616(cfl1);ncbi_100694535(LOC100694535);ncbi_100695691(LOC100695691);ncbi_100696600(LOC100696600);ncbi_100696996(capza2);ncbi_100699229(LOC100699229);ncbi_100699436(arpc2);ncbi_100699618(capg);ncbi_100700393(LOC100700393);ncbi_100702585(tmsb4x);ncbi_100702706(LOC100702706);ncbi_100702953(LOC100…
		GO:0006793	phosphorus metabolic process	91	733	2.93303e-11	5.11137e-09	ncbi_100534535(hk1);ncbi_100534540(tpi);ncbi_100690403(LOC100690403);ncbi_100690676(LOC100690676);ncbi_100690733(LOC100690733);ncbi_100690903(LOC100690903);ncbi_100690935(LOC100690935);ncbi_100690954(rps6ka3);ncbi_100691174(cdc42);ncbi_100691647(pik3r1);ncbi_100691649(acp1);ncbi_100691860(LOC100691860);ncbi_100691881(atp5pd);ncbi_100692015(grk6);ncbi_100692108(LOC100692108);ncbi_100692211(pfkfb3)…
		GO:0098655	cation transmembrane transport	15	30	4.10882e-11	5.11137e-09	ncbi_100690903(LOC100690903);ncbi_100692587(LOC100692587);ncbi_100693062(LOC100693062);ncbi_100693141(LOC100693141);ncbi_100697947(chp1);ncbi_100698400(LOC100698400);ncbi_100698942(atp5mc3);ncbi_100700431(LOC100700431);ncbi_100700971(LOC100700971);ncbi_100705346(atp5f1a);ncbi_100705435(calm3);ncbi_100707644(calm2);ncbi_100709654(atp6v1h);ncbi_100709974(LOC100709974);ncbi_100711795(atp6v0b)
		GO:0098660	inorganic ion transmembrane transport	15	30	4.10882e-11	5.11137e-09	ncbi_100690903(LOC100690903);ncbi_100692587(LOC100692587);ncbi_100693062(LOC100693062);ncbi_100693141(LOC100693141);ncbi_100697947(chp1);ncbi_100698400(LOC100698400);ncbi_100698942(atp5mc3);ncbi_100700431(LOC100700431);ncbi_100700971(LOC100700971);ncbi_100705346(atp5f1a);ncbi_100705435(calm3);ncbi_100707644(calm2);ncbi_100709654(atp6v1h);ncbi_100709974(LOC100709974);ncbi_100711795(atp6v0b)
		GO:0098662	inorganic cation transmembrane transport	15	30	4.10882e-11	5.11137e-09	ncbi_100690903(LOC100690903);ncbi_100692587(LOC100692587);ncbi_100693062(LOC100693062);ncbi_100693141(LOC100693141);ncbi_100697947(chp1);ncbi_100698400(LOC100698400);ncbi_100698942(atp5mc3);ncbi_100700431(LOC100700431);ncbi_100700971(LOC100700971);ncbi_100705346(atp5f1a);ncbi_100705435(calm3);ncbi_100707644(calm2);ncbi_100709654(atp6v1h);ncbi_100709974(LOC100709974);ncbi_100711795(atp6v0b)
	B Cell subset	GO ID	Description	Cluster_03_pc19 (198)	All (7719)	pvalue	p_adjust	Genes
	PC	GO:0006508	proteolysis	18	160	1.19381e-07	8.23728e-05	ncbi_100689805(spcs2);ncbi_100690533(psma5);ncbi_100691339(spcs1);ncbi_100691928(vcp);ncbi_100691978(LOC100691978);ncbi_100693269(otub1);ncbi_100694136(psma2);ncbi_100694719(psma3);ncbi_100695024(LOC100695024);ncbi_100697106(LOC100697106);ncbi_100700300(psma4);ncbi_100702223(ubb);ncbi_100702859(psma8);ncbi_100703382(psmb4);ncbi_100704381(spcs3);ncbi_100706775(psmb1);ncbi_100710147(psmb2);ncbi_100…
		GO:0008104	protein localization	24	292	3.75462e-07	0.000129534	ncbi_100690275(sec24b);ncbi_100690603(LOC100690603);ncbi_100691498(LOC100691498);ncbi_100692204(rab2a);ncbi_100692268(LOC100692268);ncbi_100692517(ssr3);ncbi_100693332(kdelr3);ncbi_100695098(LOC100695098);ncbi_100695661(copa);ncbi_100696338(gosr2);ncbi_100697796(sec62);ncbi_100698341(sar1b);ncbi_100698712(tram2);ncbi_100699203(LOC100699203);ncbi_100699822(tram1);ncbi_100700142(arcn1);ncbi_1007001…
		GO:0019725	cellular homeostasis	12	86	1.68422e-06	0.000343996	ncbi_100690450(glrx);ncbi_100690837(LOC100690837);ncbi_100692805(LOC100692805);ncbi_100695118(txndc5);ncbi_100697107(pdia6);ncbi_100702223(ubb);ncbi_100704623(LOC100704623);ncbi_100706685(pdia3);ncbi_100709842(selenot);ncbi_100709962(pdia4);ncbi_100710058(p4hb);ncbi_100712058(LOC100712058)
		GO:0033036	macromolecule localization	25	343	1.99418e-06	0.000343996	ncbi_100690275(sec24b);ncbi_100690603(LOC100690603);ncbi_100691498(LOC100691498);ncbi_100692204(rab2a);ncbi_100692268(LOC100692268);ncbi_100692517(ssr3);ncbi_100693332(kdelr3);ncbi_100695098(LOC100695098);ncbi_100695661(copa);ncbi_100696338(gosr2);ncbi_100697796(sec62);ncbi_100698341(sar1b);ncbi_100698712(tram2);ncbi_100699203(LOC100699203);ncbi_100699822(tram1);ncbi_100700142(arcn1);ncbi_1007001…
		GO:0006091	generation of precursor metabolites and energy	7	30	8.10644e-06	0.00111869	ncbi_100692759(ndufb3);ncbi_100698436(ndufa5);ncbi_100702223(ubb);ncbi_8677313(COX1);ncbi_8677314(COX2);ncbi_8677317(COX3);ncbi_8677323(CYTB)
		GO:0015031	protein transport	13	148	0.000102551	0.0117933	ncbi_100690275(sec24b);ncbi_100690603(LOC100690603);ncbi_100691498(LOC100691498);ncbi_100692268(LOC100692268);ncbi_100692517(ssr3);ncbi_100695661(copa);ncbi_100698341(sar1b);ncbi_100700142(arcn1);ncbi_100704520(bcap31);ncbi_100709701(cltb);ncbi_100710034(srpra);ncbi_102080406(srp54);ncbi_106098101(sec61g)
		GO:0042592	homeostatic process	12	136	0.000181935	0.0160724	ncbi_100690450(glrx);ncbi_100690837(LOC100690837);ncbi_100692805(LOC100692805);ncbi_100695118(txndc5);ncbi_100697107(pdia6);ncbi_100702223(ubb);ncbi_100704623(LOC100704623);ncbi_100706685(pdia3);ncbi_100709842(selenot);ncbi_100709962(pdia4);ncbi_100710058(p4hb);ncbi_100712058(LOC100712058)
		GO:0045184	establishment of protein localization	13	157	0.000186347	0.0160724	ncbi_100690275(sec24b);ncbi_100690603(LOC100690603);ncbi_100691498(LOC100691498);ncbi_100692268(LOC100692268);ncbi_100692517(ssr3);ncbi_100695661(copa);ncbi_100698341(sar1b);ncbi_100700142(arcn1);ncbi_100704520(bcap31);ncbi_100709701(cltb);ncbi_100710034(srpra);ncbi_102080406(srp54);ncbi_106098101(sec61g)
		GO:0043627	response to estrogen	4	13	0.0002504	0.0191973	ncbi_100692788(nupr1);ncbi_100700173(fkbp11);ncbi_100705802(ssr1);ncbi_100706751(ssr4)
		GO:0071702	organic substance transport	17	256	0.000294444	0.0203166	ncbi_100534491(glut1);ncbi_100690275(sec24b);ncbi_100690603(LOC100690603);ncbi_100691385(slc1a5);ncbi_100691498(LOC100691498);ncbi_100692268(LOC100692268);ncbi_100692517(ssr3);ncbi_100695661(copa);ncbi_100698341(sar1b);ncbi_100700142(arcn1);ncbi_100704520(bcap31);ncbi_100709701(cltb);ncbi_100710034(srpra);ncbi_100710164(LOC100710164);ncbi_100711849(LOC100711849);ncbi_102080406(srp54);ncbi_1060981…

## Sheet: Supplementary Table 10
	Supplementary Table 10 The top 10 most significant KEGG pathways for ecah B cell subset
		KEGG_A_class	KEGG_B_class	Pathway	Cluster_03_prepro268 (577)	All (10252)	Pvalue	Qvalue	Pathway ID	Genes	K_IDs
	pro/pre B	Human Diseases	Neurodegenerative diseases	Parkinson disease	90	174	7.19152e-67	1.93452e-64	ko05012	ncbi_100690105(atp5f1e);ncbi_100691549(ndufa7);ncbi_100692041(LOC100692041);ncbi_100692250(ndufa6);ncbi_100692526(ndufa1);ncbi_100692587(LOC100692587);ncbi_100692674(LOC100692674);ncbi_100692759(ndufb3);ncbi_100693065(ndufs6);ncbi_100693141(LOC100693141);ncbi_100693446(ndufs7);ncbi_100693673(atp5f1d);ncbi_100694087(ndufs8);ncbi_100694419(sdhc);ncbi_100694483(atp5pf);ncbi_100694882(ndufs4);ncbi_10…	K02135+K03951+K08738+K03950+K03945+K02128+K02267+K03959+K03939+K02133+K03940+K02134+K03941+K00236+K02131+K03937+K04630+K02268+K03967+K03964+K11353+K03946+K02267+K02128+K03178+K05862+K02270+K02264+K02270+K02138+K03943+K00420+K03944+K00416+K03949+K03934+K02128+K09565+K03942+K03953+K09565+K04552+K11351+K02265+K02271+K03966+K03963+K02272+K00411+K02127+K15040+K02263+K00418+K11352+K03961+K00414+K02132+…
		Metabolism	Energy metabolism	Oxidative phosphorylation	84	149	1.48726e-66	2.00036e-64	ko00190	ncbi_100690105(atp5f1e);ncbi_100691549(ndufa7);ncbi_100692250(ndufa6);ncbi_100692526(ndufa1);ncbi_100692587(LOC100692587);ncbi_100692674(LOC100692674);ncbi_100692759(ndufb3);ncbi_100693018(atp6v1g1);ncbi_100693065(ndufs6);ncbi_100693141(LOC100693141);ncbi_100693446(ndufs7);ncbi_100693673(atp5f1d);ncbi_100694087(ndufs8);ncbi_100694419(sdhc);ncbi_100694483(atp5pf);ncbi_100694882(ndufs4);ncbi_100695…	K02135+K03951+K03950+K03945+K02128+K02267+K03959+K02152+K03939+K02133+K03940+K02134+K03941+K00236+K02131+K03937+K02268+K03967+K03964+K11353+K03946+K02267+K02128+K02270+K02264+K02270+K02138+K03943+K00420+K03944+K00416+K02130+K03949+K03934+K02128+K03942+K03953+K11351+K02265+K02271+K03966+K03963+K02272+K00411+K02127+K02263+K00418+K11352+K03961+K00414+K02132+K00417+K03938+K03955+K02136+K02137+K03958+…
		Human Diseases	Neurodegenerative diseases	Huntington disease	99	259	6.26209e-58	5.61501e-56	ko05016	ncbi_100534454(polr2e);ncbi_100690105(atp5f1e);ncbi_100691549(ndufa7);ncbi_100691799(LOC100691799);ncbi_100692041(LOC100692041);ncbi_100692250(ndufa6);ncbi_100692526(ndufa1);ncbi_100692587(LOC100692587);ncbi_100692674(LOC100692674);ncbi_100692759(ndufb3);ncbi_100693065(ndufs6);ncbi_100693141(LOC100693141);ncbi_100693446(ndufs7);ncbi_100693673(atp5f1d);ncbi_100693861(polr2f);ncbi_100694087(ndufs8)…	K03013+K02135+K03951+K06067+K08738+K03950+K03945+K02128+K02267+K03959+K03939+K02133+K03940+K02134+K03014+K03941+K00236+K02131+K03937+K02268+K03967+K03964+K11353+K03946+K02267+K02128+K03007+K05862+K02270+K02264+K02270+K02138+K03943+K00420+K03944+K00416+K03949+K03934+K02128+K09565+K03942+K03953+K09565+K11351+K11826+K02265+K02271+K04565+K03966+K03963+K02272+K00411+K02127+K09048+K04398+K15040+K04498+…
		Genetic Information Processing	Transcription	Spliceosome	72	149	1.18844e-50	7.99229e-49	ko03040	ncbi_100689832(LOC100689832);ncbi_100689933(sf3b2);ncbi_100690367(sf3b4);ncbi_100690373(syf2);ncbi_100690923(LOC100690923);ncbi_100691704(lsm7);ncbi_100691887(wbp11);ncbi_100692059(srsf3);ncbi_100692190(u2af2);ncbi_100692325(LOC100692325);ncbi_100693307(prpf8);ncbi_100693340(ppih);ncbi_100693526(hnrnpk);ncbi_100694346(sart1);ncbi_100694399(sf3b6);ncbi_100694409(lsm2);ncbi_100694544(rbm22);ncbi_10…	K12897+K12829+K12831+K12868+K12893+K12626+K12866+K12892+K12837+K12890+K12856+K09567+K12886+K11984+K12833+K12621+K12872+K12891+K12623+K12893+K12888+K12828+K12863+K12822+K11092+K12839+K11091+K12873+K12848+K12877+K12834+K12733+K12823+K11086+K11099+K11093+K11095+K12887+K10599+K12870+K12876+K12832+K11087+K12622+K11098+K12890+K12813+K12842+K12858+K13025+K12826+K12838+K12624+K12890+K12881+K12836+K12627+…
		Human Diseases	Neurodegenerative diseases	Alzheimer disease	88	252	1.52587e-47	8.20918e-46	ko05010	ncbi_100690105(atp5f1e);ncbi_100690903(LOC100690903);ncbi_100691549(ndufa7);ncbi_100691629(calm1);ncbi_100692041(LOC100692041);ncbi_100692250(ndufa6);ncbi_100692526(ndufa1);ncbi_100692587(LOC100692587);ncbi_100692674(LOC100692674);ncbi_100692759(ndufb3);ncbi_100693065(ndufs6);ncbi_100693141(LOC100693141);ncbi_100693446(ndufs7);ncbi_100693673(atp5f1d);ncbi_100694087(ndufs8);ncbi_100694419(sdhc);nc…	K02135+K02183+K03951+K02183+K08738+K03950+K03945+K02128+K02267+K03959+K03939+K02133+K03940+K02134+K03941+K00236+K02131+K03937+K02268+K03967+K03964+K11353+K03946+K02267+K02128+K02270+K02264+K02270+K02138+K03943+K00420+K03944+K00416+K03949+K03934+K02128+K03942+K03953+K11351+K02265+K02271+K03966+K03963+K02272+K00411+K02127+K04398+K02263+K00418+K11352+K03961+K00414+K02132+K02183+K00417+K03938+K03955+…
		Organismal Systems	Environmental adaptation	Thermogenesis	91	279	2.65388e-46	1.18982e-44	ko04714	ncbi_100534414(actb);ncbi_100690105(atp5f1e);ncbi_100691549(ndufa7);ncbi_100691722(LOC100691722);ncbi_100692096(LOC100692096);ncbi_100692250(ndufa6);ncbi_100692526(ndufa1);ncbi_100692587(LOC100692587);ncbi_100692674(LOC100692674);ncbi_100692759(ndufb3);ncbi_100693023(rps6ka6);ncbi_100693065(ndufs6);ncbi_100693141(LOC100693141);ncbi_100693446(ndufs7);ncbi_100693673(atp5f1d);ncbi_100694087(ndufs8);…	K05692+K02135+K03951+K11651+K04373+K03950+K03945+K02128+K02267+K03959+K04373+K03939+K02133+K03940+K02134+K03941+K00236+K02131+K07827+K03937+K02268+K03967+K03964+K11353+K03946+K02267+K02128+K02270+K02264+K02270+K02138+K03943+K00420+K03944+K00416+K02130+K03949+K03934+K11340+K02128+K03942+K03953+K11351+K02265+K02271+K03966+K03963+K02272+K00411+K02127+K09048+K02263+K00418+K11352+K03961+K00414+K02132+…
		Human Diseases	Endocrine and metabolic diseases	Non-alcoholic fatty liver disease (NAFLD)	73	233	9.54487e-36	3.66796e-34	ko04932	ncbi_100691174(cdc42);ncbi_100691549(ndufa7);ncbi_100692041(LOC100692041);ncbi_100692250(ndufa6);ncbi_100692526(ndufa1);ncbi_100692674(LOC100692674);ncbi_100692759(ndufb3);ncbi_100693065(ndufs6);ncbi_100693446(ndufs7);ncbi_100694087(ndufs8);ncbi_100694419(sdhc);ncbi_100694882(ndufs4);ncbi_100695052(LOC100695052);ncbi_100695068(ndufc1);ncbi_100695203(ndufb8);ncbi_100695358(ndufa13);ncbi_100695696(…	K04393+K03951+K08738+K03950+K03945+K02267+K03959+K03939+K03940+K03941+K00236+K03937+K02268+K03967+K03964+K11353+K03946+K02267+K04393+K02270+K03237+K02264+K02270+K04393+K03943+K00420+K03944+K00416+K03949+K03934+K03942+K03953+K11351+K02265+K02271+K03966+K03963+K02272+K00411+K04398+K02263+K00418+K11352+K03961+K00414+K00417+K03938+K03955+K00922+K03958+K03936+K02265+K00416+K02265+K00419+K02264+K03952+…
		Genetic Information Processing	Folding, sorting and degradation	Proteasome	36	50	1.60729e-34	5.4045e-33	ko03050	ncbi_100690318(psmd13);ncbi_100690533(psma5);ncbi_100690634(psmc5);ncbi_100691410(psmc6);ncbi_100691978(LOC100691978);ncbi_100694136(psma2);ncbi_100694719(psma3);ncbi_100694980(LOC100694980);ncbi_100696341(psmd3);ncbi_100696839(LOC100696839);ncbi_100697106(LOC100697106);ncbi_100697303(psmd12);ncbi_100697564(LOC100697564);ncbi_100697999(psmb8);ncbi_100698291(psmd7);ncbi_100700300(psma4);ncbi_10070…	K03039+K02729+K03066+K03064+K02730+K02726+K02727+K02738+K03033+K02741+K02738+K03035+K02739+K02740+K03038+K02728+K03063+K03030+K02735+K02730+K02731+K02725+K02736+K03028+K11599+K06696+K02739+K03065+K06697+K02732+K03037+K10881+K02739+K02734+K03061+K03029
		Organismal Systems	Nervous system	Retrograde endocannabinoid signaling	41	214	2.73444e-12	8.17294e-11	ko04723	ncbi_100689978(LOC100689978);ncbi_100691549(ndufa7);ncbi_100692250(ndufa6);ncbi_100692526(ndufa1);ncbi_100692759(ndufb3);ncbi_100693065(ndufs6);ncbi_100693446(ndufs7);ncbi_100694087(ndufs8);ncbi_100694882(ndufs4);ncbi_100695013(LOC100695013);ncbi_100695068(ndufc1);ncbi_100695203(ndufb8);ncbi_100695358(ndufa13);ncbi_100695696(ndufa2);ncbi_100697524(ndufv2);ncbi_100697907(ndufv3);ncbi_100698436(ndu…	K04542+K03951+K03950+K03945+K03959+K03939+K03940+K03941+K03937+K04630+K03967+K03964+K11353+K03946+K03943+K03944+K03949+K03934+K03942+K04536+K03953+K11351+K03966+K03963+K11352+K03961+K03938+K03955+K03958+K03936+K03952+K03960+K03962+K03968+K03965+K03948+K03947+K04542+K03954+K03879+K03881
		Organismal Systems	Circulatory system	Cardiac muscle contraction	31	163	1.62338e-09	4.36688e-08	ko04260	ncbi_100692262(LOC100692262);ncbi_100692674(LOC100692674);ncbi_100695052(LOC100695052);ncbi_100695760(LOC100695760);ncbi_100696786(LOC100696786);ncbi_100697142(LOC100697142);ncbi_100697423(LOC100697423);ncbi_100697843(LOC100697843);ncbi_100698005(LOC100698005);ncbi_100698842(LOC100698842);ncbi_100700806(LOC100700806);ncbi_100700847(LOC100700847);ncbi_100701956(LOC100701956);ncbi_100702099(LOC1007…	K01539+K02267+K02268+K02267+K02270+K02264+K02270+K00420+K00416+K01540+K02265+K02271+K02272+K00411+K02263+K00418+K00414+K00417+K02265+K00416+K02265+K00419+K02264+K00411+K09290+K00415+K02273+K02256+K02261+K02262+K00412
		KEGG_A_class	KEGG_B_class	Pathway	Cluster_03_im_mat04 (163)	All (10252)	Pvalue	Qvalue	Pathway ID	Genes	K_IDs
	(im)mat. B	Genetic Information Processing	Translation	Ribosome	72	133	8.8293e-100	1.52747e-97	ko03010	ncbi_100534436(rpl32);ncbi_100534449(rpl14);ncbi_100534549(rpl18);ncbi_100689943(LOC100689943);ncbi_100690034(rps3a);ncbi_100690179(rps25);ncbi_100690460(LOC100690460);ncbi_100691103(rpl36);ncbi_100691205(rps5);ncbi_100691806(LOC100691806);ncbi_100692069(rplp1);ncbi_100692256(rpl39);ncbi_100692490(rpl37a);ncbi_100693356(rps8);ncbi_100693457(rps2);ncbi_100693537(rpl7a);ncbi_100694481(rpl4);ncbi_10…	K02912+K02875+K02883+K02966+K02984+K02975+K02929+K02920+K02989+K02943+K02942+K02924+K02921+K02995+K02981+K02936+K02930+K02997+K02870+K02958+K02927+K02868+K02978+K02955+K02910+K02979+K02969+K02949+K02985+K02953+K02977+K02943+K02877+K02957+K02934+K02962+K02964+K02976+K02974+K02971+K02894+K02865+K02937+K02900+K02940+K02980+K02960+K02983+K02903+K02993+K02922+K02893+K02882+K02938+K02880+K02998+K02991+…
		Organismal Systems	Immune system	Antigen processing and presentation	11	188	0.000200276	0.0158099	ko04612	ncbi_100534480(LOC100534480);ncbi_100692238(LOC100692238);ncbi_100694460(LOC100694460);ncbi_100695758(LOC100695758);ncbi_100697684(lgmn);ncbi_100701693(LOC100701693);ncbi_100703581(LOC100703581);ncbi_100703681(LOC100703681);ncbi_100706178(LOC100706178);ncbi_100709634(cd74);ncbi_112841768(LOC112841768)	K05870+K06752+K08059+K01368+K01369+K06752+K06752+K06752+K06505+K06505+K06752
		Organismal Systems	Immune system	Th17 cell differentiation	11	197	0.000300455	0.0158099	ko04659	ncbi_100690706(rara);ncbi_100692238(LOC100692238);ncbi_100697996(LOC100697996);ncbi_100701693(LOC100701693);ncbi_100703581(LOC100703581);ncbi_100703681(LOC100703681);ncbi_100703685(LOC100703685);ncbi_100705884(LOC100705884);ncbi_100708832(LOC100708832);ncbi_106097203(LOC106097203);ncbi_112841768(LOC112841768)	K08527+K06752+K09445+K06752+K06752+K06752+K04448+K04448+K08268+K05069+K06752
		Human Diseases	Infectious diseases	Leishmaniasis	9	139	0.000365546	0.0158099	ko05140	ncbi_100692068(LOC100692068);ncbi_100692238(LOC100692238);ncbi_100701693(LOC100701693);ncbi_100703581(LOC100703581);ncbi_100703681(LOC100703681);ncbi_100703685(LOC100703685);ncbi_100705884(LOC100705884);ncbi_100707029(ptpn6);ncbi_112841768(LOC112841768)	K13536+K06752+K06752+K06752+K06752+K04448+K04448+K05697+K06752
		Cellular Processes	Cell growth and death	Ferroptosis	6	72	0.000968089	0.0334959	ko04216	ncbi_100692258(LOC100692258);ncbi_100702587(p53);ncbi_100705593(LOC100705593);ncbi_100708797(LOC100708797);ncbi_109202003(LOC109202003);ncbi_109202011(LOC109202011)	K00522+K04451+K00522+K00522+K00522+K00522
		Organismal Systems	Immune system	Th1 and Th2 cell differentiation	8	163	0.00445385	0.0940815	ko04658	ncbi_100692238(LOC100692238);ncbi_100701693(LOC100701693);ncbi_100703581(LOC100703581);ncbi_100703681(LOC100703681);ncbi_100703685(LOC100703685);ncbi_100705884(LOC100705884);ncbi_106097203(LOC106097203);ncbi_112841768(LOC112841768)	K06752+K06752+K06752+K06752+K04448+K04448+K05069+K06752
		Human Diseases	Immune diseases	Inflammatiory bowel disease (IBD)	7	129	0.00446228	0.0940815	ko05321	ncbi_100692238(LOC100692238);ncbi_100701693(LOC100701693);ncbi_100703581(LOC100703581);ncbi_100703681(LOC100703681);ncbi_100703685(LOC100703685);ncbi_100705884(LOC100705884);ncbi_112841768(LOC112841768)	K06752+K06752+K06752+K06752+K04448+K04448+K06752
		Human Diseases	Immune diseases	Asthma	5	70	0.00503411	0.0940815	ko05310	ncbi_100692238(LOC100692238);ncbi_100701693(LOC100701693);ncbi_100703581(LOC100703581);ncbi_100703681(LOC100703681);ncbi_112841768(LOC112841768)	K06752+K06752+K06752+K06752+K06752
		Human Diseases	Infectious diseases	Herpes simplex infection	13	364	0.00531657	0.0940815	ko05168	ncbi_100692238(LOC100692238);ncbi_100692337(LOC100692337);ncbi_100701693(LOC100701693);ncbi_100702587(p53);ncbi_100703581(LOC100703581);ncbi_100703681(LOC100703681);ncbi_100703685(LOC100703685);ncbi_100703972(LOC100703972);ncbi_100705884(LOC100705884);ncbi_100706178(LOC100706178);ncbi_100709634(cd74);ncbi_100711252(LOC100711252);ncbi_112841768(LOC112841768)	K06752+K05131+K06752+K04451+K06752+K06752+K04448+K05152+K04448+K06505+K06505+K15410+K06752
		Human Diseases	Infectious diseases	Tuberculosis	13	365	0.00543823	0.0940815	ko05152	ncbi_100534480(LOC100534480);ncbi_100691527(LOC100691527);ncbi_100692238(LOC100692238);ncbi_100695758(LOC100695758);ncbi_100701693(LOC100701693);ncbi_100703581(LOC100703581);ncbi_100703633(LOC100703633);ncbi_100703681(LOC100703681);ncbi_100706178(LOC100706178);ncbi_100709634(cd74);ncbi_100710898(cebpg);ncbi_102078268(LOC102078268);ncbi_112841768(LOC112841768)	K05870+K05135+K06752+K01368+K06752+K06752+K14958+K06752+K06505+K06505+K10049+K05135+K06752
		KEGG_A_class	KEGG_B_class	Pathway	Cluster_03_pb35 (617)	All (10252)	Pvalue	Qvalue	Pathway ID	Genes	K_IDs
	act. B/PB	Metabolism	Energy metabolism	Oxidative phosphorylation	73	149	8.87056e-50	2.70552e-47	ko00190	ncbi_100689881(LOC100689881);ncbi_100691881(atp5pd);ncbi_100692250(ndufa6);ncbi_100692587(LOC100692587);ncbi_100692674(LOC100692674);ncbi_100693018(atp6v1g1);ncbi_100693062(LOC100693062);ncbi_100693141(LOC100693141);ncbi_100693543(ndufs2);ncbi_100693673(atp5f1d);ncbi_100694087(ndufs8);ncbi_100694342(LOC100694342);ncbi_100694483(atp5pf);ncbi_100695052(LOC100695052);ncbi_100697142(LOC100697142);ncb…	K02260+K02138+K03950+K02128+K02267+K02152+K02154+K02133+K03935+K02134+K03941+K02270+K02131+K02268+K02264+K03943+K00420+K00416+K02130+K02154+K03949+K02128+K03953+K02155+K02265+K02271+K03662+K03963+K02272+K00411+K02127+K00418+K11352+K03948+K03961+K00414+K02132+K00417+K03938+K03955+K02136+K02137+K03958+K03936+K02265+K00416+K02265+K00419+K02264+K03952+K00411+K03960+K03962+K03968+K02150+K02140+K00415+…
		Human Diseases	Neurodegenerative diseases	Parkinson disease	67	174	2.03376e-37	3.10148e-35	ko05012	ncbi_100691881(atp5pd);ncbi_100692250(ndufa6);ncbi_100692587(LOC100692587);ncbi_100692674(LOC100692674);ncbi_100693141(LOC100693141);ncbi_100693543(ndufs2);ncbi_100693673(atp5f1d);ncbi_100694087(ndufs8);ncbi_100694342(LOC100694342);ncbi_100694483(atp5pf);ncbi_100695052(LOC100695052);ncbi_100696271(LOC100696271);ncbi_100696468(vdac1);ncbi_100697142(LOC100697142);ncbi_100697524(ndufv2);ncbi_1006978…	K02138+K03950+K02128+K02267+K02133+K03935+K02134+K03941+K02270+K02131+K02268+K08738+K05862+K02264+K03943+K00420+K00416+K03949+K02128+K03953+K04552+K02265+K02271+K03963+K02272+K00411+K02127+K15040+K00418+K11352+K03948+K03961+K00414+K02132+K00417+K03938+K03955+K02136+K02137+K04630+K03958+K03936+K02265+K00416+K02265+K00419+K02264+K03952+K00411+K03960+K03962+K03968+K04552+K00415+K02132+K03948+K03947+…
		Organismal Systems	Environmental adaptation	Thermogenesis	74	279	6.02406e-29	6.12446e-27	ko04714	ncbi_100534412(LOC100534412);ncbi_100534414(actb);ncbi_100689881(LOC100689881);ncbi_100690954(rps6ka3);ncbi_100691881(atp5pd);ncbi_100692250(ndufa6);ncbi_100692416(LOC100692416);ncbi_100692587(LOC100692587);ncbi_100692674(LOC100692674);ncbi_100693141(LOC100693141);ncbi_100693543(ndufs2);ncbi_100693673(atp5f1d);ncbi_100694087(ndufs8);ncbi_100694342(LOC100694342);ncbi_100694483(atp5pf);ncbi_1006950…	K05692+K05692+K02260+K04373+K02138+K03950+K04441+K02128+K02267+K02133+K03935+K02134+K03941+K02270+K02131+K02268+K02264+K03943+K00420+K00416+K02130+K03949+K11340+K02128+K03953+K02265+K02271+K04441+K03963+K02272+K00411+K02127+K08047+K01897+K00418+K11352+K03948+K03961+K00414+K02132+K00417+K03938+K03955+K02136+K02137+K02833+K03958+K03936+K02265+K00416+K02265+K00419+K02264+K03952+K00411+K03960+K03962+…
		Human Diseases	Neurodegenerative diseases	Huntington disease	70	259	5.98952e-28	4.56701e-26	ko05016	ncbi_100534483(LOC100534483);ncbi_100689887(cltc);ncbi_100691881(atp5pd);ncbi_100692250(ndufa6);ncbi_100692587(LOC100692587);ncbi_100692674(LOC100692674);ncbi_100693141(LOC100693141);ncbi_100693543(ndufs2);ncbi_100693673(atp5f1d);ncbi_100694087(ndufs8);ncbi_100694221(LOC100694221);ncbi_100694342(LOC100694342);ncbi_100694483(atp5pf);ncbi_100694958(clta);ncbi_100695052(LOC100695052);ncbi_100696271(…	K00432+K04646+K02138+K03950+K02128+K02267+K02133+K03935+K02134+K03941+K00432+K02270+K02131+K04644+K02268+K08738+K05862+K02264+K03943+K00420+K00416+K03949+K02128+K03953+K11826+K02265+K02271+K04565+K03963+K02272+K00411+K02127+K11829+K15040+K00418+K11352+K03948+K03961+K00414+K02132+K00417+K03938+K03955+K02136+K02137+K02159+K03958+K03936+K11827+K05858+K02265+K00416+K02265+K00419+K02264+K03952+K00411+…
		Human Diseases	Neurodegenerative diseases	Alzheimer disease	66	252	1.59198e-25	9.71106e-24	ko05010	ncbi_100690903(LOC100690903);ncbi_100691881(atp5pd);ncbi_100692250(ndufa6);ncbi_100692587(LOC100692587);ncbi_100692674(LOC100692674);ncbi_100693141(LOC100693141);ncbi_100693543(ndufs2);ncbi_100693673(atp5f1d);ncbi_100694087(ndufs8);ncbi_100694342(LOC100694342);ncbi_100694483(atp5pf);ncbi_100695052(LOC100695052);ncbi_100696271(LOC100696271);ncbi_100697142(LOC100697142);ncbi_100697524(ndufv2);ncbi_…	K02183+K02138+K03950+K02128+K02267+K02133+K03935+K02134+K03941+K02270+K02131+K02268+K08738+K02264+K03943+K00420+K00416+K03949+K02128+K03953+K02265+K02271+K04371+K03963+K02272+K00411+K02127+K00418+K11352+K03948+K03961+K00414+K02132+K02183+K00417+K03938+K03955+K02136+K02137+K03958+K03936+K05858+K02265+K00416+K02265+K00419+K04519+K02264+K03952+K00411+K02183+K03960+K03962+K03968+K06268+K00415+K02132+…
		Human Diseases	Endocrine and metabolic diseases	Non-alcoholic fatty liver disease (NAFLD)	59	233	4.39364e-22	2.23343e-20	ko04932	ncbi_100691174(cdc42);ncbi_100691647(pik3r1);ncbi_100691860(LOC100691860);ncbi_100692250(ndufa6);ncbi_100692663(cebpa);ncbi_100692674(LOC100692674);ncbi_100693543(ndufs2);ncbi_100694087(ndufs8);ncbi_100694342(LOC100694342);ncbi_100695052(LOC100695052);ncbi_100696271(LOC100696271);ncbi_100696454(pik3r5);ncbi_100697142(LOC100697142);ncbi_100697524(ndufv2);ncbi_100697843(LOC100697843);ncbi_100698005…	K04393+K02649+K04456+K03950+K09055+K02267+K03935+K03941+K02270+K02268+K08738+K02649+K02264+K03943+K00420+K00416+K03949+K03953+K02265+K02271+K03963+K02272+K05055+K00411+K04696+K05062+K00418+K04696+K11352+K03948+K03961+K00414+K00417+K03938+K03955+K02159+K03958+K03936+K02265+K00416+K02265+K00419+K04519+K02264+K03952+K00411+K03960+K03962+K04419+K04456+K03968+K00415+K03948+K03947+K03954+K04390+K02273+…
		Metabolism	Global and overview maps	Metabolic pathways	181	1765	1.06271e-14	4.63039e-13	ko01100	ncbi_100534427(LOC100534427);ncbi_100534535(hk1);ncbi_100534540(tpi);ncbi_100534541(pgam1);ncbi_100534545(tk);ncbi_100534546(pgm1);ncbi_100689827(echs1);ncbi_100689881(LOC100689881);ncbi_100689951(LOC100689951);ncbi_100690403(LOC100690403);ncbi_100690661(idh1);ncbi_100690676(LOC100690676);ncbi_100690935(LOC100690935);ncbi_100691260(gapdhs);ncbi_100691485(urod);ncbi_100691649(acp1);ncbi_100691706(…	K00016+K00844+K01803+K01834+K00615+K01835+K07511+K02260+K00658+K00757+K00031+K00844+K01803+K10705+K01599+K14394+K00720+K02138+K01951+K01783+K00030+K00643+K03950+K00012+K02128+K02267+K15729+K02152+K02154+K02133+K00545+K01489+K00461+K03935+K00249+K02134+K01081+K01581+K03941+K00844+K00016+K00693+K02131+K00688+K02268+K03004+K01251+K04710+K01110+K00861+K00121+K00940+K09905+K02264+K03943+K00797+K00420+…
		Metabolism	Global and overview maps	Carbon metabolism	38	158	7.91295e-14	3.01681e-12	ko01200	ncbi_100534535(hk1);ncbi_100534540(tpi);ncbi_100534541(pgam1);ncbi_100534545(tk);ncbi_100689827(echs1);ncbi_100689951(LOC100689951);ncbi_100690661(idh1);ncbi_100690676(LOC100690676);ncbi_100690935(LOC100690935);ncbi_100692108(LOC100692108);ncbi_100692119(LOC100692119);ncbi_100693621(acadm);ncbi_100694159(LOC100694159);ncbi_100695823(LOC100695823);ncbi_100698186(aco2);ncbi_100699677(LOC100699677);…	K00844+K01803+K01834+K00615+K07511+K00658+K00031+K00844+K01803+K01783+K00030+K00249+K00844+K00121+K01681+K01689+K00948+K00616+K00927+K01689+K03841+K00036+K01623+K00033+K00162+K19269+K00382+K01900+K14455+K00031+K01647+K01057+K00873+K01899+K00025+K01895+K00026+K01810
		Organismal Systems	Nervous system	Retrograde endocannabinoid signaling	37	214	4.48249e-09	1.51907e-07	ko04723	ncbi_100691167(gnb4);ncbi_100692250(ndufa6);ncbi_100692416(LOC100692416);ncbi_100693543(ndufs2);ncbi_100693875(LOC100693875);ncbi_100694087(ndufs8);ncbi_100694246(abhd6);ncbi_100695642(gng2);ncbi_100697524(ndufv2);ncbi_100698436(ndufa5);ncbi_100699388(ndufa9);ncbi_100701183(LOC100701183);ncbi_100701546(mapk1);ncbi_100701929(ndufb7);ncbi_100703488(adcy7);ncbi_100703896(LOC100703896);ncbi_100704883…	K04538+K03950+K04441+K03935+K04534+K03941+K13700+K07826+K03943+K03949+K03953+K04441+K04371+K03963+K08047+K04536+K11352+K03948+K03961+K03938+K03955+K04630+K03958+K03936+K05858+K03952+K03960+K03962+K03968+K04545+K03948+K03947+K03954+K03879+K03881+K03883+K03878
		Human Diseases	Infectious diseases	Shigellosis	25	116	1.70598e-08	5.20325e-07	ko05131	ncbi_100534412(LOC100534412);ncbi_100534414(actb);ncbi_100691089(nfkbia);ncbi_100691174(cdc42);ncbi_100691708(LOC100691708);ncbi_100692416(LOC100692416);ncbi_100692968(LOC100692968);ncbi_100695155(LOC100695155);ncbi_100695691(LOC100695691);ncbi_100696524(LOC100696524);ncbi_100696600(LOC100696600);ncbi_100699436(arpc2);ncbi_100700117(LOC100700117);ncbi_100700393(LOC100700393);ncbi_100701183(LOC100…	K05692+K05692+K04734+K04393+K04734+K04441+K06689+K06689+K05757+K12366+K05755+K05758+K05759+K06106+K04441+K04371+K05755+K05754+K08846+K05759+K04438+K05756+K12836+K07863+K06256
		KEGG_A_class	KEGG_B_class	Pathway	Cluster_03_pc19 (274)	All (10252)	Pvalue	Qvalue	Pathway ID	Genes	K_IDs
	PC	Genetic Information Processing	Folding, sorting and degradation	Protein processing in endoplasmic reticulum	55	238	9.39491e-37	2.32054e-34	ko04141	ncbi_100690275(sec24b);ncbi_100691482(rad23b);ncbi_100691644(hyou1);ncbi_100691928(vcp);ncbi_100692403(ssr2);ncbi_100692516(sel1l);ncbi_100692517(ssr3);ncbi_100693024(ube2j1);ncbi_100693055(atf6);ncbi_100693107(sec31a);ncbi_100694674(derl1);ncbi_100694778(dnajc3);ncbi_100695118(txndc5);ncbi_100695162(xbp1);ncbi_100695366(herpud1);ncbi_100696698(LOC100696698);ncbi_100697069(lman2);ncbi_100697107(p…	K14007+K10839+K09486+K13525+K13250+K14026+K13251+K10578+K09054+K14005+K11519+K09523+K13984+K09027+K14027+K10956+K10082+K09584+K09517+K12670+K12275+K12667+K10086+K07953+K10636+K14010+K10601+K09487+K10080+K08054+K03173+K07151+K14008+K14004+K10956+K14009+K08057+K12669+K09481+K12666+K08288+K13249+K10084+K08056+K04571+K07151+K14000+K09582+K13989+K09580+K13249+K04374+K12668+K13999+K07342
		Genetic Information Processing	Folding, sorting and degradation	Proteasome	20	50	3.97855e-19	4.9135e-17	ko03050	ncbi_100690533(psma5);ncbi_100691978(LOC100691978);ncbi_100694136(psma2);ncbi_100694719(psma3);ncbi_100694980(LOC100694980);ncbi_100696341(psmd3);ncbi_100697106(LOC100697106);ncbi_100698291(psmd7);ncbi_100700300(psma4);ncbi_100701559(psmb3);ncbi_100702859(psma8);ncbi_100703382(psmb4);ncbi_100705986(psme1);ncbi_100705995(LOC100705995);ncbi_100706501(psmc3);ncbi_100706523(psme2);ncbi_100706775(psmb…	K02729+K02730+K02726+K02727+K02738+K03033+K02738+K03038+K02728+K02735+K02731+K02736+K06696+K02739+K03065+K06697+K02732+K03037+K10881+K02734
		Genetic Information Processing	Folding, sorting and degradation	Protein export	14	31	1.20461e-14	9.91797e-13	ko03060	ncbi_100689805(spcs2);ncbi_100691339(spcs1);ncbi_100692935(sec11a);ncbi_100696698(LOC100696698);ncbi_100697287(srp19);ncbi_100697796(sec62);ncbi_100697901(srprb);ncbi_100697939(srp72);ncbi_100703518(sec61a1);ncbi_100704381(spcs3);ncbi_100704710(sec61b);ncbi_100710034(srpra);ncbi_102080406(srp54);ncbi_106098101(sec61g)	K12947+K12946+K13280+K10956+K03105+K12275+K12272+K03108+K10956+K12948+K09481+K13431+K03106+K07342
		Metabolism	Energy metabolism	Oxidative phosphorylation	20	149	2.47186e-09	1.52637e-07	ko00190	ncbi_100692759(ndufb3);ncbi_100693065(ndufs6);ncbi_100695052(LOC100695052);ncbi_100695068(ndufc1);ncbi_100695203(ndufb8);ncbi_100695358(ndufa13);ncbi_100695696(ndufa2);ncbi_100698306(atp5mf);ncbi_100698436(ndufa5);ncbi_100700216(LOC100700216);ncbi_100700405(ndufb11);ncbi_100700806(LOC100700806);ncbi_100701139(ndufb10);ncbi_100706427(ndufs3);ncbi_100708573(ndufb9);ncbi_8677313(COX1);ncbi_8677314(C…	K03959+K03939+K02268+K03967+K03964+K11353+K03946+K02130+K03949+K01507+K11351+K02265+K03966+K03936+K03965+K02256+K02261+K02126+K02262+K00412
		Human Diseases	Endocrine and metabolic diseases	Non-alcoholic fatty liver disease (NAFLD)	24	233	1.3565e-08	6.70112e-07	ko04932	ncbi_100691647(pik3r1);ncbi_100692759(ndufb3);ncbi_100693065(ndufs6);ncbi_100695052(LOC100695052);ncbi_100695068(ndufc1);ncbi_100695162(xbp1);ncbi_100695203(ndufb8);ncbi_100695358(ndufa13);ncbi_100695696(ndufa2);ncbi_100696454(pik3r5);ncbi_100698436(ndufa5);ncbi_100698750(adipor2);ncbi_100699927(LOC100699927);ncbi_100700405(ndufb11);ncbi_100700806(LOC100700806);ncbi_100701139(ndufb10);ncbi_100702…	K02649+K03959+K03939+K02268+K03967+K09027+K03964+K11353+K03946+K02649+K03949+K07297+K04726+K11351+K02265+K03966+K03173+K03936+K03965+K04374+K02256+K02261+K02262+K00412
		Metabolism	Glycan biosynthesis and metabolism	N-Glycan biosynthesis	12	61	5.66486e-08	2.33203e-06	ko00510	ncbi_100692071(alg13);ncbi_100697727(ddost);ncbi_100697936(rpn2);ncbi_100702212(LOC100702212);ncbi_100704114(dpm1);ncbi_100704184(st6gal2);ncbi_100704623(LOC100704623);ncbi_100704866(rpn1);ncbi_100704982(mgat1);ncbi_100707139(alg5);ncbi_100708489(stt3a);ncbi_100712496(dad1)	K07432+K12670+K12667+K07151+K00721+K00779+K12669+K12666+K00726+K00729+K07151+K12668
		Human Diseases	Neurodegenerative diseases	Parkinson disease	19	174	1.85605e-07	6.5492e-06	ko05012	ncbi_100692759(ndufb3);ncbi_100693024(ube2j1);ncbi_100693065(ndufs6);ncbi_100695052(LOC100695052);ncbi_100695068(ndufc1);ncbi_100695203(ndufb8);ncbi_100695358(ndufa13);ncbi_100695696(ndufa2);ncbi_100698436(ndufa5);ncbi_100700405(ndufb11);ncbi_100700806(LOC100700806);ncbi_100701139(ndufb10);ncbi_100706427(ndufs3);ncbi_100708573(ndufb9);ncbi_8677313(COX1);ncbi_8677314(COX2);ncbi_8677316(ATP6);ncbi_…	K03959+K10578+K03939+K02268+K03967+K03964+K11353+K03946+K03949+K11351+K02265+K03966+K03936+K03965+K02256+K02261+K02126+K02262+K00412
		Human Diseases	Neurodegenerative diseases	Alzheimer disease	21	252	3.76997e-06	0.000116398	ko05010	ncbi_100692759(ndufb3);ncbi_100693055(atf6);ncbi_100693065(ndufs6);ncbi_100695052(LOC100695052);ncbi_100695068(ndufc1);ncbi_100695203(ndufb8);ncbi_100695358(ndufa13);ncbi_100695696(ndufa2);ncbi_100698436(ndufa5);ncbi_100699927(LOC100699927);ncbi_100700405(ndufb11);ncbi_100700806(LOC100700806);ncbi_100701139(ndufb10);ncbi_100706427(ndufs3);ncbi_100708573(ndufb9);ncbi_100710397(LOC100710397);ncbi_8…	K03959+K09054+K03939+K02268+K03967+K03964+K11353+K03946+K03949+K04726+K11351+K02265+K03966+K03936+K03965+K05853+K02256+K02261+K02126+K02262+K00412
		Human Diseases	Infectious diseases	Epstein-Barr virus infection	25	372	2.0417e-05	0.000560334	ko05169	ncbi_100689711(LOC100689711);ncbi_100691089(nfkbia);ncbi_100691647(pik3r1);ncbi_100691708(LOC100691708);ncbi_100692000(LOC100692000);ncbi_100693670(syk);ncbi_100693779(snd1);ncbi_100693806(LOC100693806);ncbi_100696341(psmd3);ncbi_100696454(pik3r5);ncbi_100698291(psmd7);ncbi_100701534(LOC100701534);ncbi_100702092(traf2);ncbi_100702234(LOC100702234);ncbi_100702954(LOC100702954);ncbi_100703024(relb)…	K06751+K04734+K02649+K04734+K06752+K05855+K15979+K05134+K03033+K02649+K03038+K04692+K03173+K06752+K05411+K09253+K03160+K06751+K03065+K03037+K10881+K06624+K05854+K06256+K06752
		Human Diseases	Neurodegenerative diseases	Huntington disease	19	259	6.50056e-05	0.00160564	ko05016	ncbi_100692759(ndufb3);ncbi_100693065(ndufs6);ncbi_100695052(LOC100695052);ncbi_100695068(ndufc1);ncbi_100695203(ndufb8);ncbi_100695358(ndufa13);ncbi_100695696(ndufa2);ncbi_100698436(ndufa5);ncbi_100700405(ndufb11);ncbi_100700806(LOC100700806);ncbi_100701139(ndufb10);ncbi_100706427(ndufs3);ncbi_100708573(ndufb9);ncbi_100709701(cltb);ncbi_8677313(COX1);ncbi_8677314(COX2);ncbi_8677316(ATP6);ncbi_86…	K03959+K03939+K02268+K03967+K03964+K11353+K03946+K03949+K11351+K02265+K03966+K03936+K03965+K04645+K02256+K02261+K02126+K02262+K00412

[truncated: 9 more sheets: Supplementary Table 11,  Supplementary Table 12,  Supplementary Table 13, Supplementary Table 14, Supplementary Table 15, Supplementary Table 16, Supplementary Table 17, Supplementary Table 18, Supplementary Table 19]
